# Supplementary material for: Bis{μ-2-[bis­(pyridin-2-yl)methyl­idene]hydrazinecarbothio­amidato}bis­[bromido­copper(II)] methanol disolvate
Source: Acta Crystallogr Sect E Struct Rep Online. 2012 Feb 29;68(Pt 3):m346–7. doi: 10.1107/S1600536812005934 (PMC3297285; doi:10.1107/S1600536812005934)
Supplement: Supplementary file 1 [file e-68-0m346-sup1.cif]

##############################################################################
#                                                                            #
# This CIF contains the data in a paper accepted for publication in          #
# Acta Crystallographica Section E. It conforms to the requirements of       #
# Notes for Authors for Acta Crystallographica Section E, and has been       #
# peer reviewed under the auspices of the IUCr Commission on Journals.       #
#                                                                            #
# Full details of the Crystallographic Information File format               #
# are given in the paper "The Crystallographic Information File (CIF):       #
# a New Standard Archive File for Crystallography" by S. R. Hall, F. H.      #
# Allen and I. D. Brown [Acta Cryst. (1991), A47, 655-685].                  #
#                                                                            #
# The current version of the core CIF dictionary is obtainable from          #
# ftp://ftp.iucr.org/pub/cif_core.dic.                                       #
#                                                                            #
# Software is freely available for graphical display of the structure(s)     #
# in this CIF. For information consult the CIF software page                 #
# http://www.iucr.org/resources/cif/software.                                #
#                                                                            #
# This file may be used for bona fide research purposes within the           #
# scientific community so long as proper attribution is given to the journal # 
# article from which it was obtained.                                        #
#                                                                            #
##############################################################################
data_global
_audit_creation_method     SHELXL-97
_journal_data_validation_number     ?
_journal_date_recd_electronic     2012-01-24
_journal_date_accepted     2012-02-10
_journal_name_full     'Acta Crystallographica, Section E'
_journal_year     2012
_journal_volume     68
_journal_issue      3
_journal_page_first     m346
_journal_page_last     m347
_journal_paper_category     QM
_journal_paper_doi     10.1107/S1600536812005934
_journal_coeditor_code     FJ2511
_publ_contact_author_name     'M. Sithambaresan'
_publ_contact_author_address
;
Department of Chemistry
Faculty of Science
Eastern University
Chenkalady
Sri Lanka
;
_publ_contact_author_email     'eesans@yahoo.com'
_publ_contact_author_fax     '94-65-2240758'
_publ_contact_author_phone     '94-65-2240755'
_publ_section_title
;\
Bis{\m-2-[bis(pyridin-2-yl)methylidene]hydrazinecarbothioamidato}\
bis[bromidocopper(II)] methanol disolvate
;
loop_
    _publ_author_name
    _publ_author_footnote
    _publ_author_address
    'Roji J. Kunnath' .
;
Department of Applied Chemistry
Cochin University of Science and Technology
Kochi 682022
India
;
    'Sithambaresan, M.' .
;
Department of Chemistry
Faculty of Science
Eastern University, Sri Lanka
Chenkalady
Sri Lanka
;
    'Kurup, M. R. Prathapachandra' .
;
Department of Applied Chemistry
Cochin University of Science and Technology
Kochi 682022
India
;
    'Aiswarya Natarajan' .
;
Department of Applied Chemistry
Cochin University of Science and Technology
Kochi 682022
India
;
    'A. Ambili Aravindakshan' .
;
Department of Applied Chemistry
Cochin University of Science and Technology
Kochi 682022
India
;
_publ_section_synopsis     .
data_I
_audit_creation_method     SHELXL-97
_chemical_name_systematic
;
Bis{\m-2-[bis(pyridin-2-
yl)methylidene]hydrazinecarbothioamidato}bis[bromidocopper(II)] methanol
disolvate
;
_chemical_name_common     ?
_chemical_formula_moiety     'C24 H20 Br2 Cu2 N10 S2, 2(C H4 O)'
_chemical_formula_sum     'C26 H28 Br2 Cu2 N10 O2 S2'
_chemical_formula_iupac     '[Cu2 Br2 (C12 H10 N5 S)2], 2C H4 O'
_chemical_formula_weight     863.62
_chemical_melting_point     ?
_symmetry_cell_setting     triclinic
_symmetry_space_group_name_H-M     'P -1'
_symmetry_space_group_name_Hall     '-P 1'
loop_
    _symmetry_equiv_pos_as_xyz
    'x, y, z'
    '-x, -y, -z'
_cell_length_a     8.3052(7)
_cell_length_b     9.2120(7)
_cell_length_c     11.0500(9)
_cell_angle_alpha     68.341(2)
_cell_angle_beta     79.127(3)
_cell_angle_gamma     84.913(2)
_cell_volume     771.45(11)
_cell_formula_units_Z     1
_cell_measurement_reflns_used     7050
_cell_measurement_theta_min     2.379
_cell_measurement_theta_max     28.249
_cell_measurement_temperature     296(2)
_exptl_crystal_description     block
_exptl_crystal_colour     black
_exptl_crystal_size_max     0.30
_exptl_crystal_size_mid     0.25
_exptl_crystal_size_min     0.25
_exptl_crystal_density_diffrn     1.859
_exptl_crystal_density_meas     ?
_exptl_crystal_density_method     'not measured'
_exptl_crystal_F_000     430.0
_exptl_absorpt_coefficient_mu     4.149
_exptl_absorpt_correction_type     multi-scan
_exptl_absorpt_process_details     '(SADABS; Bruker, 2004)'
_exptl_absorpt_correction_T_min     0.300
_exptl_absorpt_correction_T_max     0.354
_exptl_special_details     ?
_diffrn_ambient_temperature     296(2)
_diffrn_radiation_type     MoK\a
_diffrn_radiation_wavelength     0.71073
_diffrn_radiation_source     'fine-focus sealed tube'
_diffrn_radiation_monochromator     graphite
_diffrn_measurement_device_type     'Bruker AXS Kappa APEXII CCD diffractometer'
_diffrn_measurement_method     '\w and \f scan'
_diffrn_detector_area_resol_mean     8.33
_diffrn_reflns_number     11266
_diffrn_reflns_av_R_equivalents     0.0650
_diffrn_reflns_av_sigmaI/netI     0.0484
_diffrn_reflns_theta_min     2.38
_diffrn_reflns_theta_max     25.00
_diffrn_reflns_theta_full     25.00
_diffrn_measured_fraction_theta_max     0.993
_diffrn_measured_fraction_theta_full     0.993
_diffrn_reflns_limit_h_min     -9
_diffrn_reflns_limit_h_max     9
_diffrn_reflns_limit_k_min     -9
_diffrn_reflns_limit_k_max     10
_diffrn_reflns_limit_l_min     -13
_diffrn_reflns_limit_l_max     13
_diffrn_standards_number     0
_diffrn_standards_interval_count     ?
_diffrn_standards_interval_time     ?
_diffrn_standards_decay_%     0
_refine_special_details
;
Refinement of <i>F</i>^2^ against ALL reflections. The weighted <i>R</i>-factor
<i>wR</i> and goodness of fit <i>S</i> are based on <i>F</i>^2^, conventional
<i>R</i>-factors <i>R</i> are based on <i>F</i>, with <i>F</i> set to zero for
negative <i>F</i>^2^. The threshold expression of <i>F</i>^2^ >
\s(<i>F</i>^2^) is used only for calculating <i>R</i>-factors(gt) <i>etc</i>.
and is not relevant to the choice of reflections for refinement.
<i>R</i>-factors based on <i>F</i>^2^ are statistically about twice as large
as those based on <i>F</i>, and <i>R</i>- factors based on ALL data will be
even larger.
;
_reflns_number_total     2688
_reflns_number_gt     2374
_reflns_threshold_expression     I>2\s(I)
_refine_ls_structure_factor_coef     Fsqd
_refine_ls_matrix_type     full
_refine_ls_R_factor_all     0.0393
_refine_ls_R_factor_gt     0.0335
_refine_ls_wR_factor_gt     0.0891
_refine_ls_wR_factor_ref     0.0939
_refine_ls_goodness_of_fit_ref     1.075
_refine_ls_restrained_S_all     1.075
_refine_ls_number_reflns     2688
_refine_ls_number_parameters     209
_refine_ls_number_restraints     2
_refine_ls_number_constraints     ?
_refine_ls_hydrogen_treatment     mixed
_refine_ls_weighting_scheme     calc
_refine_ls_weighting_details
         'calc w=1/[\s^2^(Fo^2^)+(0.0351P)^2^+0.9038P] where P=(Fo^2^+2Fc^2^)/3'
_atom_sites_solution_hydrogens     geom
_atom_sites_solution_primary     direct
_atom_sites_solution_secondary     difmap
_refine_ls_shift/su_max     0.001
_refine_ls_shift/su_mean     0.000
_refine_diff_density_max     0.463
_refine_diff_density_min     -0.478
_refine_ls_extinction_method     none
_refine_ls_extinction_coef     ?
loop_
    _atom_type_symbol
    _atom_type_description
    _atom_type_scat_dispersion_real
    _atom_type_scat_dispersion_imag
    _atom_type_scat_source
    'C' 'C' 0.0033 0.0016
                         'International Tables Vol C Tables 4.2.6.8 and 6.1.1.4'
    'H' 'H' 0.0000 0.0000
                         'International Tables Vol C Tables 4.2.6.8 and 6.1.1.4'
    'N' 'N' 0.0061 0.0033
                         'International Tables Vol C Tables 4.2.6.8 and 6.1.1.4'
    'O' 'O' 0.0106 0.0060
                         'International Tables Vol C Tables 4.2.6.8 and 6.1.1.4'
    'S' 'S' 0.1246 0.1234
                         'International Tables Vol C Tables 4.2.6.8 and 6.1.1.4'
    'Cu' 'Cu' 0.3201 1.2651
                         'International Tables Vol C Tables 4.2.6.8 and 6.1.1.4'
    'Br' 'Br' -0.2901 2.4595
                         'International Tables Vol C Tables 4.2.6.8 and 6.1.1.4'
_computing_data_collection     'APEX2 (Bruker, 2004)'
_computing_cell_refinement     'APEX2/SAINT (Bruker, 2004)'
_computing_data_reduction     'SAINT/XPREP (Bruker, 2004)'
_computing_structure_solution     'SHELXS97 (Sheldrick, 2008)'
_computing_structure_refinement     'SHELXL97 (Sheldrick, 2008)'
_computing_molecular_graphics
                      'ORTEP-3 (Farrugia, 1997) and DIAMOND (Brandenburg, 2010)'
_computing_publication_material     'SHELXL97 and publCIF (Westrip, 2010)'
loop_
    _atom_site_type_symbol
    _atom_site_label
    _atom_site_fract_x
    _atom_site_fract_y
    _atom_site_fract_z
    _atom_site_U_iso_or_equiv
    _atom_site_adp_type
    _atom_site_calc_flag
    _atom_site_refinement_flags
    _atom_site_occupancy
    _atom_site_symmetry_multiplicity
    _atom_site_disorder_assembly
    _atom_site_disorder_group
    Br Br1 0.58511(5) -0.08863(4) 0.69095(4) 0.04060(15) Uani d . 1 1 . .
    Cu Cu1 0.47922(5) 0.17346(5) 0.59664(4) 0.03332(15) Uani d . 1 1 . .
    S S1 0.22214(12) 0.12075(11) 0.70508(10) 0.0434(3) Uani d . 1 1 . .
    O O1 0.7785(5) 0.7271(5) 0.9538(4) 0.0823(12) Uani d . 1 1 . .
    H H1A 0.7308 0.7735 0.8912 0.123 Uiso calc R 1 1 . .
    N N1 0.6759(3) 0.2576(3) 0.4581(3) 0.0299(6) Uani d . 1 1 . .
    N N2 0.4272(3) 0.7176(3) 0.2495(3) 0.0302(6) Uani d . 1 1 . .
    N N3 0.3754(3) 0.3618(3) 0.4794(3) 0.0238(6) Uani d . 1 1 . .
    N N4 0.2129(3) 0.3997(3) 0.5030(3) 0.0294(6) Uani d . 1 1 . .
    N N5 -0.0218(4) 0.3210(4) 0.6483(3) 0.0417(8) Uani d D 1 1 . .
    C C1 0.8282(4) 0.2004(5) 0.4516(4) 0.0379(9) Uani d . 1 1 . .
    H H1 0.8526 0.1102 0.5197 0.045 Uiso calc R 1 1 . .
    C C2 0.9519(5) 0.2690(5) 0.3480(4) 0.0465(10) Uani d . 1 1 . .
    H H2 1.0579 0.2269 0.3470 0.056 Uiso calc R 1 1 . .
    C C3 0.9154(5) 0.3999(5) 0.2473(4) 0.0445(10) Uani d . 1 1 . .
    H H3 0.9964 0.4475 0.1758 0.053 Uiso calc R 1 1 . .
    C C4 0.7571(5) 0.4617(5) 0.2518(4) 0.0360(8) Uani d . 1 1 . .
    H H4 0.7305 0.5510 0.1838 0.043 Uiso calc R 1 1 . .
    C C5 0.6401(4) 0.3882(4) 0.3587(3) 0.0268(7) Uani d . 1 1 . .
    C C6 0.4688(4) 0.4423(4) 0.3730(3) 0.0248(7) Uani d . 1 1 . .
    C C7 0.4119(4) 0.5710(4) 0.2597(3) 0.0248(7) Uani d . 1 1 . .
    C C8 0.3584(5) 0.5319(4) 0.1652(4) 0.0384(9) Uani d . 1 1 . .
    H H8 0.3479 0.4276 0.1771 0.046 Uiso calc R 1 1 . .
    C C9 0.3207(5) 0.6484(5) 0.0535(4) 0.0433(10) Uani d . 1 1 . .
    H H9 0.2855 0.6248 -0.0122 0.052 Uiso calc R 1 1 . .
    C C10 0.3360(5) 0.7995(4) 0.0412(4) 0.0377(9) Uani d . 1 1 . .
    H H10 0.3116 0.8812 -0.0334 0.045 Uiso calc R 1 1 . .
    C C11 0.3880(5) 0.8296(4) 0.1402(4) 0.0372(9) Uani d . 1 1 . .
    H H11 0.3965 0.9332 0.1310 0.045 Uiso calc R 1 1 . .
    C C12 0.1364(4) 0.2936(4) 0.6108(3) 0.0288(7) Uani d . 1 1 . .
    C C13 0.8997(8) 0.8191(8) 0.9536(7) 0.0809(17) Uani d . 1 1 . .
    H H13A 0.8666 0.8600 1.0230 0.121 Uiso calc R 1 1 . .
    H H13B 0.9186 0.9039 0.8700 0.121 Uiso calc R 1 1 . .
    H H13C 0.9988 0.7578 0.9675 0.121 Uiso calc R 1 1 . .
    H H5A -0.074(5) 0.401(4) 0.608(4) 0.058(14) Uiso d D 1 1 . .
    H H5B -0.078(5) 0.261(4) 0.718(3) 0.053(14) Uiso d D 1 1 . .
loop_
    _atom_site_aniso_label
    _atom_site_aniso_U_11
    _atom_site_aniso_U_22
    _atom_site_aniso_U_33
    _atom_site_aniso_U_12
    _atom_site_aniso_U_13
    _atom_site_aniso_U_23
    Br1 0.0512(3) 0.0267(2) 0.0425(3) 0.01050(16) -0.01669(19) -0.00917(17)
    Cu1 0.0283(3) 0.0284(3) 0.0318(3) 0.00663(18) -0.00458(19) 0.00051(19)
    S1 0.0334(5) 0.0364(5) 0.0404(6) 0.0031(4) -0.0012(4) 0.0062(4)
    O1 0.070(3) 0.089(3) 0.072(3) -0.014(2) -0.023(2) -0.002(2)
    N1 0.0262(15) 0.0315(16) 0.0310(16) 0.0048(12) -0.0072(12) -0.0103(13)
    N2 0.0306(16) 0.0280(16) 0.0283(16) 0.0002(12) -0.0047(13) -0.0061(12)
    N3 0.0202(14) 0.0251(14) 0.0256(14) 0.0027(11) -0.0054(11) -0.0084(11)
    N4 0.0260(15) 0.0281(15) 0.0283(15) 0.0045(12) -0.0048(12) -0.0045(12)
    N5 0.0282(17) 0.042(2) 0.0375(19) 0.0030(15) 0.0036(15) 0.0003(16)
    C1 0.0269(19) 0.040(2) 0.042(2) 0.0102(16) -0.0082(17) -0.0107(17)
    C2 0.028(2) 0.052(3) 0.055(3) 0.0104(18) -0.0033(19) -0.018(2)
    C3 0.029(2) 0.053(3) 0.047(2) -0.0023(17) 0.0049(18) -0.018(2)
    C4 0.034(2) 0.037(2) 0.033(2) -0.0006(16) -0.0025(16) -0.0095(16)
    C5 0.0275(18) 0.0287(17) 0.0272(18) 0.0022(13) -0.0070(14) -0.0128(14)
    C6 0.0267(18) 0.0222(16) 0.0251(17) 0.0011(13) -0.0067(14) -0.0074(14)
    C7 0.0202(16) 0.0259(17) 0.0229(16) 0.0010(13) -0.0013(13) -0.0042(13)
    C8 0.049(2) 0.0285(19) 0.040(2) 0.0026(16) -0.0159(18) -0.0121(16)
    C9 0.050(2) 0.049(2) 0.034(2) 0.0027(19) -0.0166(18) -0.0155(18)
    C10 0.042(2) 0.037(2) 0.0258(19) 0.0055(16) -0.0116(16) -0.0002(15)
    C11 0.047(2) 0.0259(18) 0.033(2) 0.0012(16) -0.0087(17) -0.0031(15)
    C12 0.0238(17) 0.0317(18) 0.0287(18) 0.0032(14) -0.0054(14) -0.0087(15)
    C13 0.077(4) 0.087(4) 0.092(4) 0.006(3) -0.024(3) -0.045(4)
_geom_special_details
;
All e.s.d.'s (except the e.s.d. in the dihedral angle between two l.s. planes)
are estimated using the full covariance matrix. The cell e.s.d.'s are taken
into account individually in the estimation of e.s.d.'s in distances, angles
and torsion angles; correlations between e.s.d.'s in cell parameters are only
used when they are defined by crystal symmetry. An approximate (isotropic)
treatment of cell e.s.d.'s is used for estimating e.s.d.'s involving l.s.
planes.
;
loop_
    _geom_bond_atom_site_label_1
    _geom_bond_atom_site_label_2
    _geom_bond_site_symmetry_2
    _geom_bond_distance
    _geom_bond_publ_flag
    Br1 Cu1 . 2.4084(5) ?
    Cu1 N3 . 1.982(3) ?
    Cu1 N1 . 2.005(3) ?
    Cu1 S1 . 2.2404(11) ?
    S1 C12 . 1.727(3) ?
    O1 C13 . 1.371(7) ?
    O1 H1A . 0.8200 ?
    N1 C1 . 1.326(4) ?
    N1 C5 . 1.351(4) ?
    N2 C7 . 1.329(4) ?
    N2 C11 . 1.341(5) ?
    N3 C6 . 1.284(4) ?
    N3 N4 . 1.365(4) ?
    N4 C12 . 1.320(4) ?
    N5 C12 . 1.333(5) ?
    N5 H5A . 0.837(19) ?
    N5 H5B . 0.843(19) ?
    C1 C2 . 1.379(6) ?
    C1 H1 . 0.9300 ?
    C2 C3 . 1.363(6) ?
    C2 H2 . 0.9300 ?
    C3 C4 . 1.385(5) ?
    C3 H3 . 0.9300 ?
    C4 C5 . 1.376(5) ?
    C4 H4 . 0.9300 ?
    C5 C6 . 1.464(5) ?
    C6 C7 . 1.492(4) ?
    C7 C8 . 1.378(5) ?
    C8 C9 . 1.372(5) ?
    C8 H8 . 0.9300 ?
    C9 C10 . 1.363(6) ?
    C9 H9 . 0.9300 ?
    C10 C11 . 1.373(5) ?
    C10 H10 . 0.9300 ?
    C11 H11 . 0.9300 ?
    C13 H13A . 0.9600 ?
    C13 H13B . 0.9600 ?
    C13 H13C . 0.9600 ?
loop_
    _geom_angle_atom_site_label_1
    _geom_angle_atom_site_label_2
    _geom_angle_atom_site_label_3
    _geom_angle_site_symmetry_1
    _geom_angle_site_symmetry_3
    _geom_angle
    _geom_angle_publ_flag
    N3 Cu1 N1 . . 81.17(11) ?
    N3 Cu1 S1 . . 83.78(8) ?
    N1 Cu1 S1 . . 163.80(9) ?
    N3 Cu1 Br1 . . 162.00(8) ?
    N1 Cu1 Br1 . . 97.02(8) ?
    S1 Cu1 Br1 . . 95.45(3) ?
    C12 S1 Cu1 . . 95.59(12) ?
    C13 O1 H1A . . 109.5 ?
    C1 N1 C5 . . 118.6(3) ?
    C1 N1 Cu1 . . 128.9(3) ?
    C5 N1 Cu1 . . 112.5(2) ?
    C7 N2 C11 . . 116.4(3) ?
    C6 N3 N4 . . 121.0(3) ?
    C6 N3 Cu1 . . 115.6(2) ?
    N4 N3 Cu1 . . 123.3(2) ?
    C12 N4 N3 . . 111.1(3) ?
    C12 N5 H5A . . 124(3) ?
    C12 N5 H5B . . 123(3) ?
    H5A N5 H5B . . 113(4) ?
    N1 C1 C2 . . 122.8(4) ?
    N1 C1 H1 . . 118.6 ?
    C2 C1 H1 . . 118.6 ?
    C3 C2 C1 . . 118.6(4) ?
    C3 C2 H2 . . 120.7 ?
    C1 C2 H2 . . 120.7 ?
    C2 C3 C4 . . 119.7(4) ?
    C2 C3 H3 . . 120.2 ?
    C4 C3 H3 . . 120.2 ?
    C5 C4 C3 . . 118.7(4) ?
    C5 C4 H4 . . 120.7 ?
    C3 C4 H4 . . 120.7 ?
    N1 C5 C4 . . 121.6(3) ?
    N1 C5 C6 . . 115.1(3) ?
    C4 C5 C6 . . 123.3(3) ?
    N3 C6 C5 . . 115.6(3) ?
    N3 C6 C7 . . 125.0(3) ?
    C5 C6 C7 . . 118.9(3) ?
    N2 C7 C8 . . 123.3(3) ?
    N2 C7 C6 . . 118.5(3) ?
    C8 C7 C6 . . 118.1(3) ?
    C9 C8 C7 . . 119.3(3) ?
    C9 C8 H8 . . 120.3 ?
    C7 C8 H8 . . 120.3 ?
    C10 C9 C8 . . 118.2(4) ?
    C10 C9 H9 . . 120.9 ?
    C8 C9 H9 . . 120.9 ?
    C9 C10 C11 . . 119.2(3) ?
    C9 C10 H10 . . 120.4 ?
    C11 C10 H10 . . 120.4 ?
    N2 C11 C10 . . 123.5(4) ?
    N2 C11 H11 . . 118.2 ?
    C10 C11 H11 . . 118.2 ?
    N4 C12 N5 . . 117.0(3) ?
    N4 C12 S1 . . 125.8(3) ?
    N5 C12 S1 . . 117.2(3) ?
    O1 C13 H13A . . 109.5 ?
    O1 C13 H13B . . 109.5 ?
    H13A C13 H13B . . 109.5 ?
    O1 C13 H13C . . 109.5 ?
    H13A C13 H13C . . 109.5 ?
    H13B C13 H13C . . 109.5 ?
loop_
    _geom_torsion_atom_site_label_1
    _geom_torsion_atom_site_label_2
    _geom_torsion_atom_site_label_3
    _geom_torsion_atom_site_label_4
    _geom_torsion_site_symmetry_1
    _geom_torsion_site_symmetry_2
    _geom_torsion_site_symmetry_3
    _geom_torsion_site_symmetry_4
    _geom_torsion
    _geom_torsion_publ_flag
    N3 Cu1 S1 C12 . . . . -4.96(14) ?
    N1 Cu1 S1 C12 . . . . -26.6(3) ?
    Br1 Cu1 S1 C12 . . . . -166.89(12) ?
    N3 Cu1 N1 C1 . . . . 179.6(3) ?
    S1 Cu1 N1 C1 . . . . -158.5(3) ?
    Br1 Cu1 N1 C1 . . . . -18.4(3) ?
    N3 Cu1 N1 C5 . . . . -2.2(2) ?
    S1 Cu1 N1 C5 . . . . 19.7(5) ?
    Br1 Cu1 N1 C5 . . . . 159.8(2) ?
    N1 Cu1 N3 C6 . . . . 3.3(2) ?
    S1 Cu1 N3 C6 . . . . -170.7(2) ?
    Br1 Cu1 N3 C6 . . . . -82.2(3) ?
    N1 Cu1 N3 N4 . . . . 178.6(3) ?
    S1 Cu1 N3 N4 . . . . 4.6(2) ?
    Br1 Cu1 N3 N4 . . . . 93.1(3) ?
    C6 N3 N4 C12 . . . . 173.7(3) ?
    Cu1 N3 N4 C12 . . . . -1.3(4) ?
    C5 N1 C1 C2 . . . . 0.3(6) ?
    Cu1 N1 C1 C2 . . . . 178.4(3) ?
    N1 C1 C2 C3 . . . . -1.0(6) ?
    C1 C2 C3 C4 . . . . 0.8(6) ?
    C2 C3 C4 C5 . . . . -0.1(6) ?
    C1 N1 C5 C4 . . . . 0.4(5) ?
    Cu1 N1 C5 C4 . . . . -178.0(3) ?
    C1 N1 C5 C6 . . . . 179.3(3) ?
    Cu1 N1 C5 C6 . . . . 0.9(3) ?
    C3 C4 C5 N1 . . . . -0.5(5) ?
    C3 C4 C5 C6 . . . . -179.3(3) ?
    N4 N3 C6 C5 . . . . -179.2(3) ?
    Cu1 N3 C6 C5 . . . . -3.8(4) ?
    N4 N3 C6 C7 . . . . -6.7(5) ?
    Cu1 N3 C6 C7 . . . . 168.7(2) ?
    N1 C5 C6 N3 . . . . 1.9(4) ?
    C4 C5 C6 N3 . . . . -179.3(3) ?
    N1 C5 C6 C7 . . . . -171.0(3) ?
    C4 C5 C6 C7 . . . . 7.8(5) ?
    C11 N2 C7 C8 . . . . -0.3(5) ?
    C11 N2 C7 C6 . . . . 174.3(3) ?
    N3 C6 C7 N2 . . . . 99.6(4) ?
    C5 C6 C7 N2 . . . . -88.2(4) ?
    N3 C6 C7 C8 . . . . -85.5(4) ?
    C5 C6 C7 C8 . . . . 86.7(4) ?
    N2 C7 C8 C9 . . . . 1.0(6) ?
    C6 C7 C8 C9 . . . . -173.6(3) ?
    C7 C8 C9 C10 . . . . -0.8(6) ?
    C8 C9 C10 C11 . . . . -0.1(6) ?
    C7 N2 C11 C10 . . . . -0.7(5) ?
    C9 C10 C11 N2 . . . . 0.9(6) ?
    N3 N4 C12 N5 . . . . 176.8(3) ?
    N3 N4 C12 S1 . . . . -4.8(4) ?
    Cu1 S1 C12 N4 . . . . 7.2(3) ?
    Cu1 S1 C12 N5 . . . . -174.4(3) ?
loop_
    _geom_hbond_atom_site_label_D
    _geom_hbond_atom_site_label_H
    _geom_hbond_atom_site_label_A
    _geom_hbond_site_symmetry_A
    _geom_hbond_distance_DH
    _geom_hbond_distance_HA
    _geom_hbond_distance_DA
    _geom_hbond_angle_DHA
    O1 H1A Br1 1_565 0.82 2.58 3.396(4) 178
    N5 H5A N4 2_566 0.837(19) 2.17(2) 3.006(4) 177(5)
    C4 H4 O1 1_554 0.93 2.44 3.281(5) 151
    C11 H11 Br1 2_666 0.93 2.86 3.573(4) 135
    C1 H1 Br1 . 0.93 2.91 3.450(4) 119
    N5 H5B Cg4 2_566 0.843(19) 2.71(4) 3.310(4) 129(3)
_iucr_refine_instructions_details
;
TITL I in P-1
CELL  0.71073   8.3052   9.2120  11.0500   68.341   79.127   84.913
ZERR     2.00   0.0007   0.0007   0.0009    0.002    0.003    0.002
LATT 1
SFAC C  H  N  O  S  Cu Br
UNIT 25 54 10 2 2 2 2
MERG 2
OMIT  -3.00  50.00
L.S. 10
ACTA
BOND $H
FMAP 2
PLAN 4
DFIX 0.85 0.02 N5 H5A
DFIX 0.85 0.02 N5 H5B
DANG 1.36 0.04 H5A H5B
SIZE     0.25   0.25   0.30
CONF
EQIV $1 x,1+y,z
EQIV $2 -x,1-y,1-z
EQIV $3 x,y,-1+z
EQIV $4 1-x,1-y,1-z
HTAB O1 Br1_$1
HTAB N5 N4_$2
HTAB C4 O1_$3
HTAB C11 Br1_$4
HTAB C1 Br1
WGHT  0.035100  0.903800
FVAR  0.146800
TEMP    23.00
Br1    7   0.585114 -0.088627  0.690955 11.000000  0.051170  0.026740 =
           0.042530 -0.009170 -0.016690  0.010500
Cu1    6   0.479221  0.173459  0.596638 11.000000  0.028350  0.028390 =
           0.031780  0.000510 -0.004580  0.006630
S1     5   0.222138  0.120746  0.705078 11.000000  0.033380  0.036360 =
           0.040360  0.006170 -0.001210  0.003110
O1     4   0.778488  0.727132  0.953764 11.000000  0.069470  0.088800 =
           0.072020 -0.001710 -0.023250 -0.013670
AFIX 147
H1A    2   0.730734  0.773525  0.891257 11.000000 -1.500000
AFIX 0
N1     3   0.675921  0.257601  0.458089 11.000000  0.026150  0.031550 =
           0.031000 -0.010330 -0.007160  0.004780
N2     3   0.427190  0.717558  0.249541 11.000000  0.030600  0.028000 =
           0.028300 -0.006130 -0.004760  0.000260
N3     3   0.375420  0.361764  0.479443 11.000000  0.020230  0.025120 =
           0.025610 -0.008450 -0.005370  0.002700
N4     3   0.212851  0.399659  0.502994 11.000000  0.025970  0.028060 =
           0.028250 -0.004510 -0.004790  0.004540
N5     3  -0.021788  0.321005  0.648321 11.000000  0.028200  0.042040 =
           0.037480  0.000290  0.003630  0.002980
C1     1   0.828178  0.200447  0.451552 11.000000  0.026870  0.040440 =
           0.041610 -0.010640 -0.008150  0.010240
AFIX 43
H1     2   0.852632  0.110228  0.519708 11.000000 -1.200000
AFIX 0
C2     1   0.951866  0.269040  0.348016 11.000000  0.028470  0.051780 =
           0.054950 -0.018490 -0.003230  0.010340
AFIX 43
H2     2   1.057880  0.226903  0.346987 11.000000 -1.200000
AFIX 0
C3     1   0.915373  0.399893  0.247258 11.000000  0.028920  0.052860 =
           0.047280 -0.018130  0.004880 -0.002280
AFIX 43
H3     2   0.996381  0.447505  0.175789 11.000000 -1.200000
AFIX 0
C4     1   0.757112  0.461667  0.251756 11.000000  0.033890  0.036970 =
           0.033110 -0.009500 -0.002480 -0.000650
AFIX 43
H4     2   0.730459  0.551046  0.183791 11.000000 -1.200000
AFIX 0
C5     1   0.640078  0.388227  0.358739 11.000000  0.027530  0.028690 =
           0.027180 -0.012810 -0.006980  0.002260
C6     1   0.468821  0.442290  0.373008 11.000000  0.026750  0.022150 =
           0.025140 -0.007430 -0.006680  0.001130
C7     1   0.411851  0.570975  0.259689 11.000000  0.020120  0.025920 =
           0.022880 -0.004150 -0.001290  0.001040
C8     1   0.358350  0.531865  0.165217 11.000000  0.048660  0.028510 =
           0.040420 -0.012080 -0.015840  0.002640
AFIX 43
H8     2   0.347889  0.427600  0.177067 11.000000 -1.200000
AFIX 0
C9     1   0.320660  0.648370  0.053452 11.000000  0.050470  0.049140 =
           0.034040 -0.015540 -0.016630  0.002750
AFIX 43
H9     2   0.285538  0.624850 -0.012175 11.000000 -1.200000
AFIX 0
C10    1   0.336056  0.799467  0.041156 11.000000  0.042040  0.036780 =
           0.025810 -0.000160 -0.011630  0.005470
AFIX 43
H10    2   0.311655  0.881177 -0.033427 11.000000 -1.200000
AFIX 0
C11    1   0.388023  0.829575  0.140213 11.000000  0.047300  0.025930 =
           0.032500 -0.003140 -0.008640  0.001190
AFIX 43
H11    2   0.396524  0.933245  0.131003 11.000000 -1.200000
AFIX 0
C12    1   0.136435  0.293561  0.610777 11.000000  0.023840  0.031710 =
           0.028710 -0.008730 -0.005380  0.003240
C13    1   0.899720  0.819089  0.953582 11.000000  0.077500  0.086870 =
           0.092250 -0.045350 -0.023710  0.005530
AFIX 137
H13A   2   0.866682  0.859798  1.023137 11.000000 -1.500000
H13B   2   0.918454  0.904030  0.870134 11.000000 -1.500000
H13C   2   0.998892  0.757812  0.967346 11.000000 -1.500000
AFIX 0
H5A    2  -0.073786  0.400874  0.607911 11.000000  0.057900
H5B    2  -0.077800  0.261315  0.718196 11.000000  0.052460
HKLF    4  1.0  1.00  0.00  0.00  0.00  1.00  0.00  0.00  0.00  1.00
END
;
