# Supplementary material for: Bis{μ-2-[bis­(pyridin-2-yl)methyl­idene]hydrazinecarbothio­amidato}bis­[bromido­copper(II)] methanol disolvate
Source: Acta Crystallogr Sect E Struct Rep Online. 2012 Feb 29;68(Pt 3):m346–7. doi: 10.1107/S1600536812005934 (PMC3297285; doi:10.1107/S1600536812005934)
Supplement: Supplementary file 2 [file e-68-0m346-Isup2.hkl]

# 
# h,k,l, Fc-squared, Fo-squared, sigma(Fo-squared) and status flag 
# 
data_I
_shelx_title ' RJK42 in P-1' 
_shelx_refln_list_code          4 
_shelx_F_calc_maximum      207.55 
_exptl_crystal_F_000       450.00 
_reflns_d_resolution_high  0.8409 
 
loop_ 
 _symmetry_equiv_pos_as_xyz 
 'x, y, z' 
 '-x, -y, -z' 
 
_cell_length_a     8.3052 
_cell_length_b     9.2120 
_cell_length_c    11.0500 
_cell_angle_alpha  68.341 
_cell_angle_beta   79.127 
_cell_angle_gamma  84.913 
 
_shelx_F_squared_multiplier     1.000 
 
loop_ 
 _refln_index_h 
 _refln_index_k 
 _refln_index_l 
 _refln_F_squared_calc 
 _refln_F_squared_meas 
 _refln_F_squared_sigma 
 _refln_observed_status 
   1   0   0    14202.31     9241.17    436.90 o 
   2   0   0     1842.04     1919.91     63.94 o 
   3   0   0      551.07      559.82     22.23 o 
   4   0   0       37.40       30.82      1.94 o 
   5   0   0      722.41      717.54     34.34 o 
   6   0   0      113.04      126.41      5.94 o 
   7   0   0      213.06      212.27     14.72 o 
   8   0   0       17.03       -2.54      6.54 o 
   9   0   0       10.28       -9.33     11.37 o 
  -9   1   0       62.19       42.52      8.32 o 
  -8   1   0      379.87      316.56     35.50 o 
  -7   1   0       10.02        7.07      3.90 o 
  -6   1   0      680.23      661.50     26.58 o 
  -5   1   0     2103.20     2059.68     80.85 o 
  -4   1   0     3387.19     3917.32    123.40 o 
  -3   1   0     1016.81     1099.28     35.04 o 
  -2   1   0     1682.18     1681.31     50.69 o 
  -1   1   0      917.50     1068.70     31.50 o 
   0   1   0      432.55      395.36     39.91 o 
   1   1   0     4339.67     4415.28    158.71 o 
   2   1   0      461.24      414.72     14.35 o 
   3   1   0     1565.74     1523.07     54.03 o 
   4   1   0     4321.99     4673.68    178.85 o 
   5   1   0      376.85      445.55     20.07 o 
   6   1   0        1.62        3.87      2.48 o 
   7   1   0      127.65      105.80      7.74 o 
   8   1   0      159.18      148.29     15.31 o 
   9   1   0      104.33       81.84      9.78 o 
  -9   2   0        0.19       -9.71      7.33 o 
  -8   2   0       60.09       70.98      8.64 o 
  -7   2   0       96.46       98.18      8.75 o 
  -6   2   0     1307.51     1373.54     67.18 o 
  -5   2   0     5182.41     5210.48    209.16 o 
  -4   2   0     2909.77     2702.26     91.79 o 
  -3   2   0     4639.86     4665.99    141.42 o 
  -2   2   0     3336.01     3625.30    110.09 o 
  -1   2   0     1436.65     1507.23     51.13 o 
   0   2   0     2765.74     2835.70    181.45 o 
   1   2   0     4881.85     4880.78    201.73 o 
   2   2   0      672.36      658.16     22.08 o 
   3   2   0     1418.13     1542.36     51.41 o 
   4   2   0      146.58      130.58      5.15 o 
   5   2   0      351.42      354.49     14.10 o 
   6   2   0      419.59      417.35     20.47 o 
   7   2   0       59.61       59.70      5.96 o 
   8   2   0       23.05       23.27      6.72 o 
   9   2   0       11.30        4.41      7.87 o 
  -9   3   0       88.04       85.59     10.16 o 
  -8   3   0        2.04       -3.71      7.00 o 
  -7   3   0      234.82      255.92     11.33 o 
  -6   3   0        4.06        7.12      2.91 o 
  -5   3   0     1467.85     1449.08     57.73 o 
  -4   3   0     4814.16     4803.34    197.32 o 
  -3   3   0     6636.33     6666.52    235.32 o 
  -2   3   0     4844.26     4227.78    144.25 o 
  -1   3   0     9182.16     9236.00    309.46 o 
   0   3   0     3535.61     4189.20    267.25 o 
   1   3   0      265.02      211.55      8.12 o 
   2   3   0      351.58      376.45     14.42 o 
   3   3   0      384.84      409.08     15.74 o 
   4   3   0       18.48        6.71      2.19 o 
   5   3   0        1.70       -3.78      2.52 o 
   6   3   0      343.38      365.06     20.19 o 
   7   3   0      261.67      248.62     14.85 o 
   8   3   0      163.38      159.45     22.27 o 
   9   3   0      127.70      115.62     11.48 o 
  -8   4   0      361.99      354.05     20.83 o 
  -7   4   0      528.01      552.76     24.73 o 
  -6   4   0     1322.92     1403.42     55.09 o 
  -5   4   0     1508.23     1573.24     56.58 o 
  -4   4   0      175.32      179.72      7.08 o 
  -3   4   0     1008.84     1022.61     32.53 o 
  -2   4   0     1470.81     1356.20     43.43 o 
  -1   4   0     4830.33     4963.30    276.95 o 
   0   4   0     3305.45     3571.40    191.45 o 
   1   4   0       32.21       21.77      4.04 o 
   2   4   0      177.93      213.85      9.18 o 
   3   4   0        6.09       15.72      1.81 o 
   4   4   0      112.59      103.86      5.23 o 
   5   4   0        1.22       -4.02      2.68 o 
   6   4   0       57.33       54.49      5.09 o 
   7   4   0     1157.26     1077.15     86.37 o 
   8   4   0      472.42      378.98     26.25 o 
  -8   5   0      521.45      540.16     38.28 o 
  -7   5   0      976.76      901.53     50.54 o 
  -6   5   0     1286.39     1231.30     47.94 o 
  -5   5   0     2332.20     2263.74     87.80 o 
  -4   5   0      365.59      398.14     13.67 o 
  -3   5   0      118.50      108.79      4.42 o 
  -2   5   0       31.63       24.15      1.76 o 
  -1   5   0       96.59      118.30      6.45 o 
   0   5   0      297.67      279.19     18.05 o 
   1   5   0      148.62      150.86      8.52 o 
   2   5   0       81.77       48.15      2.78 o 
   3   5   0      234.46      197.96      8.81 o 
   4   5   0       72.91       72.66      4.23 o 
   5   5   0      594.44      602.19     25.42 o 
   6   5   0      565.56      561.56     29.07 o 
   7   5   0      154.61      143.45     10.00 o 
   8   5   0       32.12       40.83     11.14 o 
  -7   6   0      272.36      284.49     21.26 o 
  -6   6   0     1095.82     1020.03     49.14 o 
  -5   6   0     1069.02     1068.85     42.49 o 
  -4   6   0     1320.82     1264.31     43.15 o 
  -3   6   0      112.38      100.82      4.88 o 
  -2   6   0       37.59       33.25      2.49 o 
  -1   6   0      101.83       88.90      5.69 o 
   0   6   0      241.86      251.75     16.41 o 
   1   6   0      275.82      271.07     17.55 o 
   2   6   0      398.45      400.51     20.23 o 
   3   6   0      537.04      523.35     22.09 o 
   4   6   0      321.19      342.25     17.06 o 
   5   6   0      901.06      974.63     46.76 o 
   6   6   0      825.34      867.52     49.05 o 
   7   6   0      163.24      185.27     24.36 o 
  -6   7   0      252.48      253.67     15.83 o 
  -5   7   0      169.01      171.26     11.21 o 
  -4   7   0     1204.92     1201.20     78.46 o 
  -3   7   0      158.12      150.86      8.60 o 
  -2   7   0       54.09       68.06      4.00 o 
  -1   7   0       47.75       49.00      3.12 o 
   0   7   0       11.28       17.47      3.32 o 
   1   7   0     1006.87      955.70     45.10 o 
   2   7   0      141.72      137.54      7.43 o 
   3   7   0      333.42      349.05     19.94 o 
   4   7   0       22.22       15.50      4.08 o 
   5   7   0       43.69       40.66      5.39 o 
   6   7   0      444.13      467.25     27.24 o 
   7   7   0      326.82      343.12     61.25 o 
  -5   8   0        1.72        3.66      5.03 o 
  -4   8   0       62.58       59.09      5.75 o 
  -3   8   0      154.63      143.71      9.16 o 
  -2   8   0       25.90       23.99      3.61 o 
  -1   8   0      169.81      165.70      8.43 o 
   0   8   0      267.37      288.63     29.23 o 
   1   8   0      694.60      743.59     35.49 o 
   2   8   0     2147.88     2256.11    131.69 o 
   3   8   0     1140.99     1115.15     62.25 o 
   4   8   0      138.03      135.39      9.13 o 
   5   8   0       97.19      104.01      8.84 o 
   6   8   0        2.02        4.80      5.57 o 
  -4   9   0       44.97       50.16      5.57 o 
  -3   9   0       91.82       90.31      6.65 o 
  -2   9   0       17.04       25.06      5.14 o 
  -1   9   0        0.90        3.04      4.35 o 
   0   9   0       46.47       59.90     11.14 o 
   1   9   0      275.84      317.33     23.30 o 
   2   9   0      670.26      708.06     39.78 o 
   3   9   0      408.78      442.92     25.34 o 
   4   9   0       95.56      111.04      8.12 o 
  -1  10   0       22.84       22.97      4.92 o 
   0  10   0      154.95      163.95     13.92 o 
   1  10   0       16.90       10.66      5.80 o 
   2  10   0       40.57       47.22      6.54 o 
  -3  -9   1        1.69        7.34      4.43 o 
  -2  -9   1       16.78       13.92      4.33 o 
  -1  -9   1        8.68        6.09      3.89 o 
   0  -9   1       19.77       26.05      5.81 o 
   1  -9   1       39.84       41.03      4.36 o 
   2  -9   1       41.93       43.93      4.77 o 
   3  -9   1      255.63      238.70     14.40 o 
  -5  -8   1      165.68      166.44     11.32 o 
  -4  -8   1      136.42      147.30     10.01 o 
  -3  -8   1      111.21      107.15      7.85 o 
  -2  -8   1      205.58      191.66     11.82 o 
  -1  -8   1        2.52       -1.38      3.28 o 
   0  -8   1      363.39      369.05     32.12 o 
   1  -8   1     1258.51     1329.36     74.18 o 
   2  -8   1      335.85      325.74     18.87 o 
   3  -8   1        3.59        4.54      4.10 o 
   4  -8   1      251.48      218.75     13.44 o 
   5  -8   1      369.25      375.09     22.25 o 
  -6  -7   1      351.21      389.11     26.41 o 
  -5  -7   1       51.11       59.92      6.49 o 
  -4  -7   1       83.44       84.94      6.74 o 
  -3  -7   1        0.86       -3.52      3.81 o 
  -2  -7   1      818.69      806.43     48.88 o 
  -1  -7   1      114.47      111.51      6.17 o 
   0  -7   1      966.10      943.02     40.57 o 
   1  -7   1     1579.31     1650.25     70.84 o 
   2  -7   1      915.28      916.42     39.60 o 
   3  -7   1       58.16       60.97      7.70 o 
   4  -7   1      175.88      169.87     11.06 o 
   5  -7   1      289.78      310.19     18.60 o 
   6  -7   1       51.94       50.40      6.85 o 
  -7  -6   1       22.66       22.60      7.80 o 
  -6  -6   1        7.57        5.14      5.70 o 
  -5  -6   1       68.06       62.22      5.07 o 
  -4  -6   1       94.29       98.84      5.33 o 
  -3  -6   1       60.33       56.38      3.70 o 
  -2  -6   1       72.75       73.11      4.40 o 
  -1  -6   1       28.72       27.58      2.81 o 
   0  -6   1       78.36       85.97      4.61 o 
   1  -6   1      734.25      716.54     31.09 o 
   2  -6   1     3092.46     3016.74    147.46 o 
   3  -6   1     2941.01     2956.90    114.27 o 
   4  -6   1     4315.38     4277.35    155.18 o 
   5  -6   1     1695.07     1685.67     82.95 o 
   6  -6   1      855.38      919.08     51.90 o 
   7  -6   1        3.95        8.41      7.00 o 
  -8  -5   1        2.79       -9.74     10.21 o 
  -7  -5   1        8.47        7.28      5.26 o 
  -6  -5   1        5.42       11.99      4.32 o 
  -5  -5   1        4.91        6.48      3.03 o 
  -4  -5   1      331.82      355.53     15.38 o 
  -3  -5   1      919.88      971.10     40.92 o 
  -2  -5   1     2019.52     2007.65     76.35 o 
  -1  -5   1      695.28      689.16     28.88 o 
   0  -5   1     1202.38     1242.07     62.72 o 
   1  -5   1      314.52      349.41     15.40 o 
   2  -5   1     1583.18     1567.04     60.37 o 
   3  -5   1     2660.40     2546.01     92.74 o 
   4  -5   1      535.40      500.95     20.75 o 
   5  -5   1      895.63      899.04     34.93 o 
   6  -5   1      814.60      820.74     35.68 o 
   7  -5   1      295.99      309.29     22.72 o 
   8  -5   1       11.10       12.66      7.71 o 
  -8  -4   1        8.17        5.48      6.72 o 
  -7  -4   1      303.10      286.48     17.54 o 
  -6  -4   1        0.20        1.94      3.90 o 
  -5  -4   1       57.43       65.90      4.34 o 
  -4  -4   1       22.96       20.70      2.81 o 
  -3  -4   1     1548.03     1446.56     60.62 o 
  -2  -4   1     3076.56     3045.74    115.08 o 
  -1  -4   1     4978.73     4728.38    196.18 o 
   0  -4   1     4913.11     4708.89    195.73 o 
   1  -4   1     7228.99     6662.96    286.95 o 
   2  -4   1      119.75      113.24      4.69 o 
   3  -4   1        0.77        3.92      1.73 o 
   4  -4   1       48.32       57.96      3.32 o 
   5  -4   1     1485.60     1342.91     52.32 o 
   6  -4   1      727.80      660.17     28.67 o 
   7  -4   1       64.41       59.88      5.29 o 
   8  -4   1       55.88       53.35      5.72 o 
  -9  -3   1       15.08        9.05      7.87 o 
  -8  -3   1      113.66       88.46      9.52 o 
  -7  -3   1      242.19      229.31     14.14 o 
  -6  -3   1        7.30        0.98      3.90 o 
  -5  -3   1      364.08      391.39     29.58 o 
  -4  -3   1      204.88      213.48      9.93 o 
  -3  -3   1     3017.78     3404.51    129.66 o 
  -2  -3   1     2991.57     3026.70    114.48 o 
  -1  -3   1     1208.48     1075.23     44.90 o 
   0  -3   1     3967.11     3857.91    161.10 o 
   1  -3   1    17784.55    16761.69    647.16 o 
   2  -3   1     5327.37     4898.42    177.93 o 
   3  -3   1     1158.97     1116.91     35.10 o 
   4  -3   1     1836.98     1807.70     60.57 o 
   5  -3   1     1456.42     1457.93     53.04 o 
   6  -3   1      151.61      137.47      6.58 o 
   7  -3   1       11.42       36.76      5.70 o 
   8  -3   1       44.64       20.76     11.13 o 
   9  -3   1       43.14       45.32      7.28 o 
  -9  -2   1        1.82       -4.69      7.85 o 
  -8  -2   1      116.20       94.13     15.55 o 
  -7  -2   1     1655.27     1568.44     85.22 o 
  -6  -2   1      200.13      195.84     11.37 o 
  -5  -2   1     1045.74     1017.61     43.78 o 
  -4  -2   1     3430.26     3192.32    136.22 o 
  -3  -2   1     4164.94     4391.27    155.35 o 
  -2  -2   1       18.59       20.09      1.62 o 
  -1  -2   1      172.33      172.65      6.14 o 
   0  -2   1      141.94      130.96      5.67 o 
   1  -2   1      842.72      822.91     26.38 o 
   2  -2   1    10657.60    11524.12    332.51 o 
   3  -2   1     1274.74     1410.52     42.35 o 
   4  -2   1       12.46        2.94      2.19 o 
   5  -2   1      196.19      189.90      8.68 o 
   6  -2   1      122.45      139.79      7.43 o 
   7  -2   1      424.50      447.46     25.99 o 
   8  -2   1       36.88       26.65      5.30 o 
   9  -2   1      215.35      199.48     13.28 o 
  -9  -1   1        7.19       -5.78      7.71 o 
  -8  -1   1       13.18        7.87      6.87 o 
  -7  -1   1       14.06        8.72      4.73 o 
  -6  -1   1      704.66      662.78     32.09 o 
  -5  -1   1      571.53      508.58     20.36 o 
  -4  -1   1     4545.35     4650.86    153.90 o 
  -3  -1   1     9152.21     9071.85    301.46 o 
  -2  -1   1     7350.88     7749.51    257.42 o 
  -1  -1   1     4613.72     4766.17    158.60 o 
   0  -1   1     1277.12     1271.17     45.76 o 
   1  -1   1      579.15      546.76     16.65 o 
   2  -1   1     2361.60     2758.23     79.17 o 
   3  -1   1      334.00      460.68     20.35 o 
   4  -1   1       86.04      115.15      6.50 o 
   5  -1   1       11.41       11.19      2.80 o 
   6  -1   1       22.32       14.15      3.34 o 
   7  -1   1      423.68      445.01     27.67 o 
   8  -1   1      196.73      159.07     13.11 o 
   9  -1   1        1.82        2.00      6.12 o 
  -9   0   1      152.50      135.44     12.30 o 
  -8   0   1      559.41      537.61     66.59 o 
  -7   0   1       37.94       34.77      5.18 o 
  -6   0   1       79.59       84.92      7.28 o 
  -5   0   1       13.87       20.39      2.47 o 
  -4   0   1     1993.72     2073.55     68.84 o 
  -3   0   1    13858.57    14954.23    536.50 o 
  -2   0   1    20661.62    22287.93    742.44 o 
  -1   0   1     3519.78     3505.56    116.03 o 
   1   0   1     2503.37     2123.86     97.45 o 
   2   0   1     1187.08     1392.20     53.02 o 
   3   0   1      985.20     1022.38     36.52 o 
   4   0   1       13.24       23.77      1.95 o 
   5   0   1        0.70       -0.31      2.32 o 
   6   0   1      268.60      282.67     14.53 o 
   7   0   1      561.81      591.89     31.81 o 
   8   0   1     1412.07     1250.39     97.91 o 
   9   0   1      606.01      520.20     59.86 o 
  -9   1   1      159.08      141.17     14.85 o 
  -8   1   1     1383.48     1217.21     79.41 o 
  -7   1   1      969.54      990.76     88.28 o 
  -6   1   1      887.87      949.26     41.80 o 
  -5   1   1      305.14      292.88     11.80 o 
  -4   1   1     1485.06     2127.72     72.08 o 
  -3   1   1       14.79       16.50      2.55 o 
  -2   1   1      266.52      231.79      7.93 o 
  -1   1   1      200.84      186.73      6.14 o 
   0   1   1       82.79       62.18      4.37 o 
   1   1   1      192.62      188.86      6.46 o 
   2   1   1     1113.61     1229.61     47.38 o 
   3   1   1      590.65      615.28     20.75 o 
   4   1   1        8.88       28.09      3.32 o 
   5   1   1       11.15       16.30      2.30 o 
   6   1   1       15.49        8.25      2.85 o 
   7   1   1       55.75       55.09      4.41 o 
   8   1   1      268.83      242.26     17.88 o 
   9   1   1      574.98      485.52     69.37 o 
  -9   2   1       33.08       36.05      8.18 o 
  -8   2   1      478.37      419.94     48.96 o 
  -7   2   1     1663.40     1484.57     80.85 o 
  -6   2   1     1698.22     1753.51     69.04 o 
  -5   2   1     4279.26     4747.31    186.26 o 
  -4   2   1     2779.44     2411.48     88.21 o 
  -3   2   1      716.32      688.92     22.06 o 
  -2   2   1       86.29       92.11      5.09 o 
  -1   2   1      481.31      559.90     17.19 o 
   0   2   1      311.91      279.35     28.31 o 
   1   2   1       41.28       27.95      1.58 o 
   2   2   1      110.94      130.38      4.05 o 
   3   2   1     2181.14     2316.87     78.19 o 
   4   2   1     2411.40     2504.68     95.12 o 
   5   2   1      651.70      660.15     25.56 o 
   6   2   1     1619.42     1637.28     79.57 o 
   7   2   1     1350.34     1293.93     79.35 o 
   8   2   1       73.25       62.58      7.85 o 
   9   2   1        5.73        4.39      9.74 o 
  -9   3   1      136.24      137.69     15.78 o 
  -8   3   1       77.53       82.25      9.43 o 
  -7   3   1      221.78      233.42     17.31 o 
  -6   3   1      280.46      318.94     15.55 o 
  -5   3   1      391.62      398.92     17.34 o 
  -4   3   1     3547.99     3014.02    119.13 o 
  -3   3   1     4149.75     4258.49    149.85 o 
  -2   3   1        6.61        5.49      1.56 o 
  -1   3   1      387.90      414.11     14.76 o 
   0   3   1     1243.45     1065.88    106.73 o 
   1   3   1     1926.05     2178.36    102.62 o 
   2   3   1     1924.31     1848.10     65.27 o 
   3   3   1      716.64      710.74     25.15 o 
   4   3   1     3899.60     4456.93    189.80 o 
   5   3   1     1693.65     1741.24    104.22 o 
   6   3   1     1764.52     1878.60    104.75 o 
   7   3   1     1056.10      937.35     51.29 o 
   8   3   1      142.39      131.39     11.16 o 
   9   3   1      137.80      105.44     10.83 o 
  -8   4   1      773.85      714.92    113.92 o 
  -7   4   1      100.01      119.92      6.96 o 
  -6   4   1        0.20       -4.65      3.10 o 
  -5   4   1      424.99      430.77     15.99 o 
  -4   4   1      224.31      240.28      9.15 o 
  -3   4   1     1264.26     1281.90     43.46 o 
  -2   4   1      144.63      144.57      5.32 o 
  -1   4   1     1767.04     1714.13     81.66 o 
   0   4   1       65.87       47.80      7.42 o 
   1   4   1     1145.51     1074.36     57.50 o 
   2   4   1     1325.49     1222.22     51.14 o 
   3   4   1      489.19      396.02     15.23 o 
   4   4   1      235.44      274.01     11.91 o 
   5   4   1      141.90      135.01      9.51 o 
   6   4   1       23.05       17.83      3.91 o 
   7   4   1      891.92      927.76     49.14 o 
   8   4   1     1461.91     1429.15     78.02 o 
   9   4   1       76.68       82.64     14.23 o 
  -8   5   1      535.55      337.82     33.87 o 
  -7   5   1      771.73      764.02     52.44 o 
  -6   5   1      104.54      116.76      6.19 o 
  -5   5   1        6.52        8.78      3.94 o 
  -4   5   1      336.35      332.27     12.49 o 
  -3   5   1      148.95      125.95      4.91 o 
  -2   5   1      111.27      116.23      4.99 o 
  -1   5   1     1121.21     1145.64     54.95 o 
   0   5   1     2242.94     1892.32    188.86 o 
   1   5   1      501.87      458.91     25.05 o 
   2   5   1     1547.48     1468.38     61.53 o 
   3   5   1     6451.80     6618.59    232.05 o 
   4   5   1     2993.79     3090.51    128.64 o 
   5   5   1      196.69      199.12      9.85 o 
   6   5   1      256.36      261.87     12.92 o 
   7   5   1      141.46      138.43      8.45 o 
   8   5   1       44.89       45.14      5.42 o 
  -7   6   1      132.63      145.30     19.67 o 
  -6   6   1       16.92       20.78      4.36 o 
  -5   6   1      124.93      116.42      7.82 o 
  -4   6   1      105.67      107.33      4.67 o 
  -3   6   1       93.40       92.41      4.33 o 
  -2   6   1     1145.27     1097.14     43.40 o 
  -1   6   1      309.91      280.31     16.71 o 
   0   6   1       47.23       33.90      6.72 o 
   1   6   1      153.77      161.48     19.03 o 
   2   6   1     1920.53     1988.64     93.72 o 
   3   6   1     2242.23     2124.16     88.87 o 
   4   6   1     1846.72     1808.60     75.06 o 
   5   6   1      518.24      557.50     21.65 o 
   6   6   1      278.54      299.54     14.13 o 
   7   6   1      110.75      124.42     11.43 o 
   8   6   1       35.67       47.77      8.82 o 
  -6   7   1        1.14        4.80      4.25 o 
  -5   7   1       37.48       39.94      4.92 o 
  -4   7   1      186.74      180.09     10.07 o 
  -3   7   1      115.57      124.87      5.98 o 
  -2   7   1     2522.75     2537.79    100.12 o 
  -1   7   1     2310.30     2086.77    151.71 o 
   0   7   1     1058.64     1166.58    117.86 o 
   2   7   1      146.10      142.51      7.28 o 
   3   7   1      353.51      379.94     21.45 o 
   4   7   1      446.82      457.81     28.81 o 
   5   7   1      228.97      234.87     14.75 o 
   6   7   1      136.39      149.89     15.64 o 
   7   7   1      115.89      122.40     14.15 o 
  -6   8   1      145.22      141.76     10.27 o 
  -5   8   1        4.62        4.22      4.50 o 
  -4   8   1      206.11      206.74     11.26 o 
  -3   8   1      540.88      581.71     28.32 o 
  -2   8   1      829.76      857.81     36.51 o 
   2   8   1     1465.91     1451.28     68.40 o 
   3   8   1      693.92      716.99     40.23 o 
   4   8   1        0.64       -2.88      3.88 o 
   5   8   1       79.71       73.58      6.42 o 
   6   8   1        4.16       -2.76      5.26 o 
  -4   9   1      101.14      104.37      7.62 o 
  -3   9   1      272.93      282.98     16.47 o 
  -2   9   1       23.77       22.27      4.42 o 
   2   9   1      402.52      445.94     32.16 o 
   3   9   1      487.43      512.70     28.92 o 
   4   9   1        7.91        8.27      4.16 o 
   5   9   1       12.32       20.52      5.16 o 
  -2  10   1      524.52      578.47     41.18 o 
   2  10   1      138.08      142.18     11.48 o 
   3  10   1       68.48       74.02      5.96 o 
  -2  -9   2      279.58      292.46     20.88 o 
  -1  -9   2       39.21       42.10      5.88 o 
   0  -9   2       84.73       96.16      7.29 o 
   1  -9   2       72.20       60.64      6.75 o 
   2  -9   2      450.22      463.99     26.72 o 
  -4  -8   2       37.38       45.17      6.00 o 
  -3  -8   2      291.11      308.83     18.57 o 
  -2  -8   2      571.74      604.96     34.35 o 
  -1  -8   2     1086.72     1098.37     73.89 o 
   0  -8   2      501.61      465.02     30.17 o 
   1  -8   2      305.81      311.14     18.25 o 
   2  -8   2       33.44       38.73      4.76 o 
   3  -8   2      397.65      432.92     24.75 o 
   4  -8   2      905.92      906.81     51.01 o 
   5  -8   2      216.02      234.88     14.94 o 
  -6  -7   2       42.83       34.73      7.89 o 
  -5  -7   2      104.02      111.78     11.61 o 
  -4  -7   2       49.12       41.99      5.51 o 
  -3  -7   2       59.42       65.24      6.07 o 
  -2  -7   2     1530.67     1579.70     87.97 o 
  -1  -7   2      934.90      956.72     76.33 o 
   0  -7   2      701.77      653.04     53.67 o 
   1  -7   2      826.28      848.50     42.21 o 
   2  -7   2     1067.51     1169.81     65.18 o 
   3  -7   2      268.58      297.81     17.44 o 
   4  -7   2       15.16       16.34      4.76 o 
   5  -7   2        2.95        2.19      5.16 o 
   6  -7   2       20.84       12.29      5.85 o 
  -7  -6   2       88.35       97.74     26.22 o 
  -6  -6   2      558.48      536.10     43.39 o 
  -5  -6   2       35.08       30.68      5.45 o 
  -4  -6   2      374.05      385.06     19.03 o 
  -3  -6   2      307.92      314.21     16.53 o 
  -2  -6   2      148.80      144.61      7.50 o 
  -1  -6   2     1148.84     1137.23     63.16 o 
   0  -6   2     1056.50     1009.17     42.87 o 
   1  -6   2     2488.97     2426.33    104.32 o 
   2  -6   2     4730.61     4389.83    187.84 o 
   3  -6   2     1752.09     1909.48     82.41 o 
   4  -6   2      274.29      261.40     12.05 o 
   5  -6   2       50.27       49.47      5.48 o 
   6  -6   2       29.81       34.07      6.19 o 
   7  -6   2        2.51       -0.87     12.99 o 
  -7  -5   2      152.19      149.80     49.42 o 
  -6  -5   2      455.90      480.68     33.67 o 
  -5  -5   2      646.94      710.66     34.44 o 
  -4  -5   2      687.20      757.22     37.39 o 
  -3  -5   2     2444.79     2553.29    132.82 o 
  -2  -5   2     3386.56     3581.69    148.55 o 
  -1  -5   2        1.44       -2.95      1.97 o 
   0  -5   2      164.67      152.33      6.52 o 
   1  -5   2       78.09       67.42      5.31 o 
   2  -5   2      561.04      555.02     21.93 o 
   3  -5   2     1804.83     1786.82     70.51 o 
   4  -5   2        6.12        9.73      2.94 o 
   5  -5   2      475.45      500.21     20.03 o 
   6  -5   2       20.26       12.61      3.96 o 
   7  -5   2        2.10       -2.78      9.74 o 
   8  -5   2       81.34       83.55     17.17 o 
  -8  -4   2       29.86       16.99      7.89 o 
  -7  -4   2       24.82       19.08      5.54 o 
  -6  -4   2       64.44       72.69      7.90 o 
  -5  -4   2      827.49      818.00     50.84 o 
  -4  -4   2      731.86      810.77     43.89 o 
  -3  -4   2     2707.81     2999.98    131.37 o 
  -2  -4   2     4407.00     4539.90    208.91 o 
  -1  -4   2     4001.03     3934.13    163.77 o 
   0  -4   2      145.34      120.61      4.75 o 
   1  -4   2      471.81      454.21     16.28 o 
   2  -4   2      196.40      215.67      8.08 o 
   3  -4   2      352.33      319.05     12.38 o 
   4  -4   2       10.47        4.06      2.33 o 
   5  -4   2       75.20       72.84      7.09 o 
   6  -4   2       59.42       55.80      4.82 o 
   7  -4   2      322.67      331.28     17.40 o 
   8  -4   2      396.49      443.06     25.45 o 
  -8  -3   2      202.54      192.22     15.09 o 
  -7  -3   2      653.03      692.05     61.97 o 
  -6  -3   2        3.30       -3.70      3.95 o 
  -5  -3   2      111.26      113.51      6.87 o 
  -4  -3   2       10.00        5.75      2.52 o 
  -3  -3   2      448.22      468.50     19.86 o 
  -2  -3   2     3597.81     3568.95    134.89 o 
  -1  -3   2     1874.67     1749.69     73.16 o 
   0  -3   2     1158.61     1156.79     47.07 o 
   1  -3   2     2021.25     2090.29     80.63 o 
   2  -3   2     2414.77     2520.19     84.97 o 
   3  -3   2       71.67       70.13      3.43 o 
   4  -3   2      824.01      762.17     29.89 o 
   5  -3   2        1.52       36.19      8.82 o 
   6  -3   2       46.96       49.82      6.20 o 
   7  -3   2       48.60       64.41      5.85 o 
   8  -3   2      529.84      591.99     39.37 o 
   9  -3   2      570.36      550.27     37.40 o 
  -9  -2   2      120.85      105.27     16.71 o 
  -8  -2   2      168.91      166.01     17.87 o 
  -7  -2   2     1915.97     1939.37    158.44 o 
  -6  -2   2     2847.47     3188.49    136.17 o 
  -5  -2   2      947.98      943.42     40.84 o 
  -4  -2   2      692.60      641.54     29.63 o 
  -3  -2   2     1057.83     1127.85     39.94 o 
  -2  -2   2       21.66       15.12      1.61 o 
  -1  -2   2     1059.61     1137.13     40.94 o 
   0  -2   2     2186.94     2117.76     76.52 o 
   1  -2   2      705.40      725.97     22.10 o 
   2  -2   2      686.36      666.63     19.30 o 
   3  -2   2      665.93      751.27     24.16 o 
   4  -2   2     3444.70     3638.16    131.40 o 
   5  -2   2     1500.63     1632.34     55.62 o 
   6  -2   2      123.97      127.79      6.64 o 
   7  -2   2        2.25       -5.02      3.34 o 
   8  -2   2        0.17       -4.35      5.32 o 
   9  -2   2      239.51      221.23     17.22 o 
  -9  -1   2        0.00      -10.48      9.28 o 
  -8  -1   2       27.10       14.30      6.87 o 
  -7  -1   2        4.83        0.85      5.88 o 
  -6  -1   2      609.81      575.98     28.04 o 
  -5  -1   2     2174.67     2112.61    100.44 o 
  -4  -1   2     2677.25     2883.55    103.28 o 
  -3  -1   2     6338.14     6585.64    218.78 o 
  -2  -1   2     2156.69     2314.81     77.11 o 
  -1  -1   2      886.99      912.75     33.07 o 
   0  -1   2       41.03       57.73      2.24 o 
   1  -1   2     1137.84     1067.38     34.66 o 
   2  -1   2      698.51      768.76     23.23 o 
   3  -1   2      374.32      468.92     21.65 o 
   4  -1   2     2963.90     3342.06    106.39 o 
   5  -1   2     3653.86     3339.70    128.51 o 
   6  -1   2     1734.07     1817.57     78.00 o 
   7  -1   2     1049.57      998.80     46.70 o 
   8  -1   2      872.07      755.78     53.02 o 
   9  -1   2       32.86       29.50      6.74 o 
  -9   0   2      135.31      123.53     13.69 o 
  -8   0   2      375.61      354.31     24.94 o 
  -7   0   2       17.21       15.24      6.06 o 
  -6   0   2     1287.87     1246.83     59.67 o 
  -5   0   2     1676.34     1737.74     80.09 o 
  -4   0   2      240.54      252.82      8.81 o 
  -3   0   2      605.70      603.25     20.34 o 
  -2   0   2      170.93      242.45      8.38 o 
  -1   0   2     4996.80     4847.94    174.35 o 
   0   0   2      646.08      644.92     23.55 o 
   1   0   2      993.61      968.42     34.24 o 
   2   0   2     2008.76     2093.92     80.73 o 
   3   0   2      175.16      187.56      6.94 o 
   4   0   2       18.83       19.19      2.54 o 
   5   0   2     1362.24     1355.22     91.49 o 
   6   0   2     3238.70     3255.23    205.74 o 
   7   0   2     1507.68     1597.48     67.53 o 
   8   0   2     1181.29     1063.35     56.71 o 
   9   0   2      532.60      451.15     33.99 o 
  -9   1   2      127.36      120.05     11.64 o 
  -8   1   2      707.88      690.92     40.24 o 
  -7   1   2      432.68      499.62     37.98 o 
  -6   1   2      181.74      209.51     12.41 o 
  -5   1   2      357.80      387.49     16.09 o 
  -4   1   2     1773.82     1768.07     67.95 o 
  -3   1   2     2368.36     2945.98     97.70 o 
  -2   1   2     1464.45     1461.70     48.66 o 
  -1   1   2       30.85       50.56      4.49 o 
   0   1   2     1393.79     1338.67     47.27 o 
   1   1   2     1205.16     1236.57     44.04 o 
   2   1   2     4344.17     4307.26    141.07 o 
   3   1   2     3710.24     3542.21    124.89 o 
   4   1   2     1583.84     1616.48     57.05 o 
   5   1   2      991.02     1128.60     43.87 o 
   6   1   2       75.39       75.87      4.30 o 
   7   1   2       21.22       16.32      4.26 o 
   8   1   2      122.55      126.60      9.10 o 
   9   1   2      579.27      551.67     31.05 o 
  -9   2   2       33.73       27.08      8.12 o 
  -8   2   2      118.35      110.88      8.56 o 
  -7   2   2     1328.66     1232.13     80.10 o 
  -6   2   2     1208.68     1243.87     49.40 o 
  -4   2   2      367.25      576.92     22.61 o 
  -3   2   2      165.75      203.23      6.78 o 
  -2   2   2     1676.67     1803.57     54.45 o 
  -1   2   2     2912.02     2832.80     82.05 o 
   0   2   2     8622.25     8787.24    333.98 o 
   1   2   2    25421.01    25954.59    874.39 o 
   2   2   2      858.63      899.69     31.87 o 
   3   2   2     5934.92     5966.42    198.12 o 
   4   2   2     8822.36     9173.82    285.85 o 
   5   2   2     4244.49     4238.72    163.13 o 
   6   2   2      217.92      228.27      9.54 o 
   7   2   2      486.82      511.53     25.40 o 
   8   2   2       89.51       81.80      7.12 o 
   9   2   2       69.27       59.03      7.23 o 
  -8   3   2      107.13      115.73      8.20 o 
  -7   3   2        5.40        7.28      4.04 o 
  -6   3   2      246.77      257.04     12.00 o 
  -5   3   2       50.72       46.41      3.71 o 
  -4   3   2      668.14      631.17     22.96 o 
  -3   3   2      616.18      600.53     20.38 o 
  -2   3   2      364.24      366.99     11.90 o 
  -1   3   2     5691.63     5581.64    215.12 o 
   0   3   2     2688.78     3011.60    141.70 o 
   1   3   2      677.04      619.12     34.30 o 
   2   3   2     1895.93     1859.17     70.63 o 
   3   3   2     1856.28     1951.03     69.29 o 
   4   3   2     4141.45     3884.74    162.87 o 
   5   3   2     4719.20     5139.45    194.33 o 
   6   3   2      652.42      590.01     25.11 o 
   7   3   2      117.03      123.66      6.89 o 
   8   3   2        0.86       -3.08      5.18 o 
   9   3   2       58.25       54.86      6.96 o 
  -8   4   2       86.19       86.23     15.78 o 
  -7   4   2        6.14       16.05      4.11 o 
  -6   4   2      106.87       88.19      5.98 o 
  -5   4   2      239.32      268.00     10.33 o 
  -4   4   2      875.00      853.10     31.11 o 
  -3   4   2     1001.47      911.17     29.23 o 
  -2   4   2     2238.89     2087.19     70.95 o 
  -1   4   2     4889.43     4552.99    216.78 o 
   0   4   2     3000.43     2303.45    229.23 o 
   1   4   2     1483.25     1236.73     76.32 o 
   2   4   2      360.12      270.30     10.59 o 
   3   4   2      339.63      346.82     12.53 o 
   4   4   2       32.90       32.96      2.59 o 
   5   4   2      421.78      456.45     20.27 o 
   6   4   2      414.72      373.04     19.45 o 
   7   4   2        8.75        4.42      3.66 o 
   8   4   2      318.02      333.27     16.84 o 
   9   4   2        6.56        1.71      5.70 o 
  -8   5   2        0.02        2.32     10.67 o 
  -7   5   2       21.42       12.32      4.39 o 
  -6   5   2       27.94       31.56      3.78 o 
  -5   5   2      818.92      831.62     33.10 o 
  -4   5   2       10.89       16.18      2.34 o 
  -3   5   2      288.06      274.32      9.78 o 
  -2   5   2      297.05      292.28     10.81 o 
  -1   5   2     1833.18     1582.47     75.54 o 
   0   5   2    10820.49    10385.03   1030.15 o 
   1   5   2     5906.14     4790.66    475.63 o 
   2   5   2     3352.93     3221.96    135.47 o 
   3   5   2     1738.50     1628.97     62.92 o 
   4   5   2     1542.69     1753.28     73.03 o 
   5   5   2        8.68        7.22      2.55 o 
   6   5   2       12.47       16.06      3.87 o 
   7   5   2       22.59       28.02      3.92 o 
   8   5   2        0.93        5.50      4.57 o 
  -7   6   2       19.49        9.17      6.04 o 
  -6   6   2      416.68      416.44     23.32 o 
  -5   6   2     1319.67     1295.68     51.24 o 
  -4   6   2     2462.17     2376.97     85.60 o 
  -3   6   2      742.46      711.62     28.38 o 
  -2   6   2      378.47      346.66     15.60 o 
  -1   6   2        6.59        4.85      2.11 o 
   0   6   2     1805.95     1559.61    155.91 o 
   1   6   2     1413.30     1247.78    125.29 o 
   2   6   2     1173.35     1094.57     46.53 o 
   3   6   2      983.98      889.13     37.03 o 
   4   6   2      248.84      232.65     10.29 o 
   5   6   2        5.25        3.94      2.82 o 
   6   6   2       25.91       24.29      3.92 o 
   7   6   2       36.54       41.96      6.07 o 
   8   6   2       76.32       74.49     13.22 o 
  -6   7   2       92.37       95.43      7.11 o 
  -5   7   2      727.85      790.83     35.23 o 
  -4   7   2     1239.73     1326.21     59.10 o 
  -3   7   2     1088.47     1066.09     47.28 o 
  -2   7   2     2291.95     2334.19     83.89 o 
  -1   7   2     1829.03     1730.90    173.55 o 
   0   7   2      958.70      905.42     67.00 o 
   1   7   2       56.92       72.85     12.53 o 
   2   7   2        3.89        1.06      1.91 o 
   3   7   2      191.98      177.34      8.91 o 
   4   7   2      212.53      221.63      9.88 o 
   5   7   2       47.32       38.83      4.77 o 
   6   7   2       51.99       49.36      5.80 o 
   7   7   2       77.95       75.55      9.51 o 
  -6   8   2       33.14       40.03      4.81 o 
  -5   8   2      237.47      225.75     10.92 o 
  -4   8   2      556.20      568.34     24.92 o 
  -3   8   2     1576.17     1683.11     81.29 o 
  -2   8   2      889.12      893.95     37.83 o 
  -1   8   2     1711.77     1793.70    130.56 o 
   0   8   2      920.86      779.11     79.81 o 
   1   8   2        1.23        1.86      9.28 o 
   2   8   2        1.33        3.25      4.18 o 
   3   8   2       48.71       58.87      3.89 o 
   4   8   2       30.71       28.44      4.10 o 
   5   8   2       24.98       19.86      4.43 o 
   6   8   2       72.56       77.90      7.03 o 
  -4   9   2        1.37        1.85      4.07 o 
  -3   9   2       21.90       28.74      3.76 o 
  -2   9   2       14.45       18.89      3.69 o 
  -1   9   2      204.79      203.25     25.06 o 
   0   9   2      385.86      449.18     48.26 o 
   3   9   2       70.54       58.88      4.77 o 
   4   9   2        4.15       -1.93      3.71 o 
   5   9   2       66.25       74.90      6.42 o 
  -2  10   2       16.31        9.93      4.09 o 
   2  10   2        0.65       -6.96      5.57 o 
   3  10   2      283.55      276.63     20.67 o 
  -3  -8   3      390.17      389.60     23.03 o 
  -2  -8   3      609.96      649.20     44.78 o 
  -1  -8   3      470.33      500.34     34.81 o 
   0  -8   3       25.79       21.21      4.94 o 
   1  -8   3       87.43       85.16      7.08 o 
   2  -8   3       20.41       17.27      4.91 o 
   3  -8   3       27.27       40.12      5.66 o 
   4  -8   3      352.37      379.75     22.44 o 
  -5  -7   3      127.89      116.12     19.03 o 
  -4  -7   3      277.03      292.47     17.76 o 
  -3  -7   3       15.84       19.12      4.63 o 
  -2  -7   3      163.70      177.10     16.19 o 
  -1  -7   3     1062.76     1126.50     76.20 o 
   0  -7   3      778.63      726.21     40.77 o 
   1  -7   3      299.50      280.72     16.82 o 
   2  -7   3       46.51       50.78      5.66 o 
   3  -7   3       18.41       16.28      4.92 o 
   4  -7   3       14.29       20.86      5.39 o 
   5  -7   3       36.58       28.69      5.91 o 
  -6  -6   3      759.33      797.55    133.41 o 
  -5  -6   3      440.40      474.63     37.42 o 
  -4  -6   3        7.51        7.06      5.15 o 
  -3  -6   3       23.46       20.91      3.64 o 
  -2  -6   3      800.90      903.46     37.89 o 
  -1  -6   3     2743.56     2962.27    143.73 o 
   0  -6   3     1091.07     1108.88     51.38 o 
   1  -6   3       13.36        8.04      2.71 o 
   2  -6   3      173.80      173.96      7.99 o 
   3  -6   3       42.47       50.43      4.23 o 
   4  -6   3      165.43      147.46     14.08 o 
   5  -6   3      124.28      139.03      9.86 o 
   6  -6   3        6.06       -3.51      5.72 o 
   7  -6   3      207.84      207.26     16.98 o 
  -7  -5   3      154.02      122.97     15.78 o 
  -6  -5   3      552.31      640.02     92.57 o 
  -5  -5   3     1353.80     1525.71     72.77 o 
  -4  -5   3      295.72      323.50     23.67 o 
  -3  -5   3        2.25       -2.12      2.86 o 
  -2  -5   3      958.14     1060.68     53.35 o 
  -1  -5   3      488.41      472.71     25.18 o 
   0  -5   3      238.17      209.16      8.71 o 
   1  -5   3       56.65       60.20      4.27 o 
   2  -5   3      268.86      266.48     11.06 o 
   3  -5   3      221.95      248.67     13.24 o 
   4  -5   3      205.23      189.57      8.33 o 
   5  -5   3     2428.21     2429.65    105.27 o 
   6  -5   3     1451.69     1536.66     86.11 o 
   7  -5   3       27.90       16.06      7.53 o 
  -7  -4   3       23.02        8.25      8.12 o 
  -6  -4   3       45.50       48.55      6.16 o 
  -5  -4   3      478.24      529.57     43.07 o 
  -4  -4   3      864.98      827.63     41.06 o 
  -3  -4   3      262.84      289.38     12.70 o 
  -2  -4   3      297.83      299.35     20.10 o 
  -1  -4   3      365.56      315.65     13.97 o 
   0  -4   3      132.92      136.34     10.68 o 
   1  -4   3      532.89      514.10     22.71 o 
   2  -4   3       75.31       81.95      4.19 o 
   3  -4   3      435.67      429.32     16.02 o 
   4  -4   3      750.50      749.05     30.57 o 
   5  -4   3     1515.29     1554.05     60.64 o 
   6  -4   3     1245.59     1337.17     58.12 o 
   7  -4   3     1524.70     1508.70     82.09 o 
   8  -4   3      351.55      377.72     38.05 o 
  -8  -3   3       23.73       22.27      7.71 o 
  -7  -3   3      356.21      384.65     26.58 o 
  -6  -3   3        7.10       -0.87      4.73 o 
  -5  -3   3       74.27       70.12      6.24 o 
  -4  -3   3      112.78      121.02      6.29 o 
  -3  -3   3       13.76       13.91      2.62 o 
  -2  -3   3       78.52      105.55      5.50 o 
  -1  -3   3       25.12       31.21      3.95 o 
   0  -3   3      724.82      668.92     28.56 o 
   1  -3   3     1474.36     1282.19     49.88 o 
   2  -3   3      479.72      423.29     14.51 o 
   3  -3   3      840.90      880.63     34.99 o 
   4  -3   3      160.77      192.78      8.47 o 
   5  -3   3       29.46       22.98      3.11 o 
   6  -3   3     1337.32     1451.71     63.32 o 
   7  -3   3      915.07      980.47     47.75 o 
   8  -3   3      717.33      755.13     49.87 o 
   9  -3   3      334.17      326.93     23.62 o 
  -8  -2   3      227.42      224.36     17.39 o 
  -7  -2   3      464.05      437.34     29.86 o 
  -6  -2   3     1766.58     1786.77    106.14 o 
  -5  -2   3       57.47       59.74      4.88 o 
  -4  -2   3       23.64       13.84      2.79 o 
  -3  -2   3       39.35       47.02      4.19 o 
  -2  -2   3      231.41      213.36      8.07 o 
  -1  -2   3        0.05       -0.90      1.44 o 
   0  -2   3     1963.76     1947.36     75.75 o 
   1  -2   3    10108.58    10246.52    322.96 o 
   2  -2   3     9525.07     9758.70    331.45 o 
   3  -2   3     2092.79     1986.91     66.48 o 
   4  -2   3     2344.47     2296.38     82.87 o 
   5  -2   3      638.73      745.06     29.21 o 
   6  -2   3      251.16      318.09     13.43 o 
   7  -2   3      250.18      271.87     14.52 o 
   8  -2   3       34.49       19.92      6.67 o 
   9  -2   3       74.09       78.55      9.78 o 
  -8  -1   3       17.81       11.73      7.38 o 
  -7  -1   3        1.88        4.19      8.58 o 
  -6  -1   3      121.71      141.03     10.78 o 
  -5  -1   3      542.25      587.72     25.61 o 
  -4  -1   3      285.30      277.11     13.26 o 
  -3  -1   3      192.28      187.02      7.87 o 
  -2  -1   3      707.29      772.56     25.88 o 
  -1  -1   3      832.13      845.41     30.10 o 
   0  -1   3     1164.39     1182.89     39.30 o 
   1  -1   3     1421.75     1377.95     44.70 o 
   2  -1   3     5834.01     5678.30    178.67 o 
   3  -1   3     2640.31     2608.21     82.46 o 
   4  -1   3     5139.93     5333.18    179.09 o 
   5  -1   3     6558.93     6117.82    261.47 o 
   6  -1   3     3499.71     3561.67    151.95 o 
   7  -1   3       33.96       20.73      4.70 o 
   8  -1   3      216.41      181.29     14.27 o 
   9  -1   3       56.39       60.71      9.28 o 
  -8   0   3       41.03       32.77      7.55 o 
  -7   0   3       81.04       83.72      8.69 o 
  -6   0   3       71.09       67.23      7.03 o 
  -5   0   3       22.51       23.88      3.36 o 
  -4   0   3     1971.61     1822.60     77.70 o 
  -3   0   3     3738.45     3777.34    134.90 o 
  -2   0   3     5760.45     5704.76    203.62 o 
  -1   0   3      299.58      469.21     19.61 o 
   0   0   3     8149.71     8026.73    267.32 o 
   1   0   3     1328.53     1398.10     49.51 o 
   3   0   3     2073.74     2461.51     94.56 o 
   4   0   3      812.93      872.08     31.07 o 
   5   0   3      804.32      715.53     34.46 o 
   6   0   3     2531.26     2530.56    120.76 o 
   7   0   3      680.23      697.21     33.89 o 
   8   0   3        9.87        4.27      6.21 o 
   9   0   3       57.56       43.45      8.53 o 
  -9   1   3      107.77      123.65     12.46 o 
  -8   1   3       62.82       52.25      9.58 o 
  -7   1   3      209.73      166.95     13.44 o 
  -6   1   3        0.62        3.16      4.72 o 
  -5   1   3       47.29       53.78      4.13 o 
  -4   1   3      222.67      222.31     12.23 o 
  -3   1   3     1235.26     1349.83     51.84 o 
  -2   1   3     2893.81     2983.80    105.21 o 
  -1   1   3     3612.44     3317.43    113.18 o 
   0   1   3     7195.86     7804.97    275.24 o 
   1   1   3     9786.35     9619.11    339.36 o 
   2   1   3     2003.76     1864.09     65.94 o 
   3   1   3      339.83      330.71     11.99 o 
   4   1   3      958.73     1024.72     36.45 o 
   5   1   3       31.03       33.02      2.98 o 
   6   1   3      106.33      106.68      5.80 o 
   7   1   3      126.54      116.40      9.85 o 
   8   1   3       27.25        9.19      6.54 o 
   9   1   3       25.50       24.59      7.87 o 
  -8   2   3       50.31       51.64      6.03 o 
  -7   2   3      192.98      218.13     11.97 o 
  -6   2   3        4.22       21.99      3.92 o 
  -5   2   3      909.87      912.90     39.60 o 
  -4   2   3     2314.81     2314.51     91.76 o 
  -3   2   3      246.78      244.42      8.08 o 
  -2   2   3      826.69      940.64     29.88 o 
  -1   2   3     2660.69     2653.05     80.13 o 
   0   2   3     1107.47     1125.13     37.11 o 
   1   2   3    43078.88    43588.57   1374.82 o 
   2   2   3     9110.17     9440.93    298.35 o 
   3   2   3     4015.16     4231.10    138.96 o 
   4   2   3     1060.27     1101.95     34.84 o 
   5   2   3      310.61      331.77     16.95 o 
   6   2   3       44.10       51.69      3.88 o 
   7   2   3       87.27       87.16      6.18 o 
   8   2   3       21.05       13.22      6.54 o 
   9   2   3      202.22      199.40     20.42 o 
  -8   3   3       63.21      183.09     11.13 o 
  -7   3   3      649.70      652.53     38.01 o 
  -6   3   3      360.37      380.92     15.82 o 
  -5   3   3     1662.06     1784.21     64.79 o 
  -4   3   3     2842.60     2808.08    100.88 o 
  -3   3   3     5901.43     5891.52    211.99 o 
  -2   3   3     1304.35     1206.47     38.41 o 
  -1   3   3      375.42      294.23     10.02 o 
   0   3   3      291.42      299.39     11.70 o 
   1   3   3      341.18      353.01     13.71 o 
   2   3   3     1863.43     1778.95     62.99 o 
   3   3   3      634.60      640.93     22.91 o 
   4   3   3      300.28      300.92     10.57 o 
   5   3   3      425.59      411.10     19.94 o 
   6   3   3        8.89       13.38      3.37 o 
   7   3   3       33.39       32.74      4.44 o 
   8   3   3      158.37      137.56     11.64 o 
   9   3   3        5.44       11.59      7.85 o 
  -8   4   3       11.08        7.51      5.80 o 
  -7   4   3       18.52       20.14      4.34 o 
  -6   4   3      133.50      139.43      7.04 o 
  -5   4   3      525.75      544.72     20.19 o 
  -4   4   3     3281.07     3114.47    111.43 o 
  -3   4   3     1347.01     1200.14     43.46 o 
  -2   4   3     2918.57     2740.90     91.62 o 
  -1   4   3     3641.02     3449.10    124.07 o 
   0   4   3     2648.97     2392.86     84.40 o 
   1   4   3     2291.79     2349.97     88.51 o 
   2   4   3      383.78      369.27     14.28 o 
   3   4   3        6.47       -0.72      1.40 o 
   4   4   3       24.39       28.07      2.39 o 
   5   4   3       14.64       11.20      3.29 o 
   6   4   3       24.70       17.39      3.46 o 
   7   4   3      664.39      720.65     34.97 o 
   8   4   3      178.17      183.45     11.82 o 
   9   4   3       14.56       10.44      7.22 o 
  -8   5   3      384.88      399.20     72.62 o 
  -7   5   3      306.31      306.56     17.93 o 
  -6   5   3       44.34       52.29      4.34 o 
  -5   5   3      770.34      787.54     30.82 o 
  -4   5   3        5.03        4.19      2.25 o 
  -3   5   3     2775.62     2842.30     96.90 o 
  -2   5   3     3881.10     3791.00    135.89 o 
  -1   5   3     2672.34     2700.32    106.03 o 
   0   5   3     5054.11     4469.62    239.71 o 
   1   5   3      606.39      540.31     29.36 o 
   2   5   3       26.05       17.60      1.43 o 
   3   5   3      335.18      327.43     11.88 o 
   4   5   3      287.42      307.16     12.90 o 
   5   5   3        3.52        3.18      2.51 o 
   6   5   3       37.58       33.90      3.56 o 
   7   5   3       22.77       22.14      4.25 o 
   8   5   3       72.78       74.00      7.07 o 
   9   5   3      117.72       75.17     12.53 o 
  -7   6   3      574.23      598.17     47.90 o 
  -6   6   3      672.90      680.13     38.22 o 
  -5   6   3     1096.95     1112.26     44.63 o 
  -4   6   3     1837.87     1844.42     79.63 o 
  -3   6   3        0.59       -1.34      1.95 o 
  -2   6   3       97.28      105.78      4.91 o 
  -1   6   3        8.79        6.94      2.62 o 
   0   6   3      133.19      116.94     14.38 o 
   1   6   3      758.51      645.93     65.43 o 
   2   6   3        6.96        6.31      1.74 o 
   3   6   3      410.40      399.68     15.76 o 
   4   6   3      399.19      411.78     18.64 o 
   5   6   3      348.08      394.21     16.91 o 
   6   6   3      236.65      250.13     12.92 o 
   7   6   3       33.82       41.01      7.15 o 
   8   6   3      507.83      548.89     47.56 o 
  -6   7   3      717.55      725.23     36.03 o 
  -5   7   3      560.73      583.36     26.17 o 
  -4   7   3     1118.38     1018.46     49.98 o 
  -3   7   3      751.80      772.02     34.15 o 
  -2   7   3      123.48      121.17      5.59 o 
  -1   7   3       24.70       25.09      9.28 o 
   0   7   3      209.17      175.52     15.31 o 
   1   7   3       19.60       16.24      8.35 o 
   2   7   3      174.70      177.25      8.96 o 
   3   7   3      128.89      134.11      6.31 o 
   4   7   3      762.67      727.10     35.03 o 
   5   7   3      175.08      160.39     10.21 o 
   6   7   3      231.60      236.10     14.56 o 
   7   7   3      368.32      394.39     23.19 o 
   8   7   3      309.30      331.91     50.12 o 
  -6   8   3        4.56        2.83      5.12 o 
  -5   8   3      126.28      134.59      8.50 o 
  -4   8   3      216.46      228.95     12.32 o 
  -3   8   3      679.16      675.55     33.01 o 
  -2   8   3       64.34       66.86      3.78 o 
  -1   8   3       68.19       53.70      8.65 o 
   0   8   3      143.54      136.04     13.26 o 
   1   8   3      364.61      391.18     41.76 o 
   2   8   3      332.10      254.29     28.31 o 
   3   8   3        9.10        8.59      2.39 o 
   4   8   3      100.11       87.48      6.28 o 
   5   8   3      116.08      104.51      7.51 o 
   6   8   3      231.12      236.99     14.67 o 
   7   8   3      237.77      242.45     21.81 o 
  -4   9   3       75.49       79.22      5.14 o 
  -3   9   3      342.39      349.95     17.65 o 
  -2   9   3        2.41        3.72      4.49 o 
  -1   9   3       47.60       33.87     12.06 o 
   0   9   3       60.45       61.25     12.99 o 
   1   9   3       57.29       68.21     13.46 o 
   2   9   3      430.22      454.29     48.26 o 
   3   9   3      454.25      461.47     26.07 o 
   4   9   3       19.89       22.51      3.82 o 
   5   9   3       17.90       17.97      5.00 o 
   6   9   3        0.95       -1.91      4.95 o 
  -3  10   3        1.67       -6.38      6.54 o 
  -2  10   3      115.39      107.09      7.87 o 
  -1  10   3       24.25       12.53     12.99 o 
   0  10   3       20.76       14.85     12.06 o 
   3  10   3     1064.87     1066.51     75.30 o 
   4  10   3      709.70      693.62     38.97 o 
  -2  -8   4        4.32        6.21      5.48 o 
  -1  -8   4       72.05       87.10      7.76 o 
   0  -8   4       91.96       93.35      8.09 o 
   1  -8   4      134.91      129.98      9.39 o 
   2  -8   4       15.44       15.82      6.68 o 
   3  -8   4      430.57      438.94     25.72 o 
  -4  -7   4       83.03      100.88     24.46 o 
  -3  -7   4      242.78      253.09     19.03 o 
  -2  -7   4        0.95       -0.97      5.06 o 
  -1  -7   4        2.53       23.94      5.42 o 
   0  -7   4        1.30        2.03      4.98 o 
   1  -7   4       33.79       32.26      5.42 o 
   2  -7   4      287.43      294.21     20.67 o 
   3  -7   4        0.31        1.46      5.18 o 
   4  -7   4      373.30      402.43     23.84 o 
   5  -7   4      228.28      227.49     14.75 o 
  -5  -6   4       44.83       64.73     22.04 o 
  -4  -6   4      150.72      137.67     10.16 o 
  -3  -6   4      163.90      153.82     16.68 o 
  -2  -6   4       28.51       27.36      4.92 o 
  -1  -6   4       49.71       55.35      6.83 o 
   0  -6   4      604.33      539.16     23.72 o 
   1  -6   4     1100.70     1034.03     44.61 o 
   2  -6   4     2021.93     2062.98    101.78 o 
   3  -6   4      844.06      874.27     49.43 o 
   4  -6   4      175.97      174.04     11.63 o 
   5  -6   4        0.54        5.46      5.66 o 
   6  -6   4        4.17       14.26      7.33 o 
  -6  -5   4       18.26       18.38      8.36 o 
  -5  -5   4      264.18      274.66     25.71 o 
  -4  -5   4      114.51      119.20     11.92 o 
  -3  -5   4       11.34        5.06      3.55 o 
  -2  -5   4       35.11       45.99      3.94 o 
  -1  -5   4     1322.30     1291.76     69.81 o 
   0  -5   4       11.77        6.49      3.39 o 
   1  -5   4      526.86      513.76     23.24 o 
   2  -5   4     1985.92     1944.64     94.77 o 
   3  -5   4     2579.13     2774.34    107.68 o 
   4  -5   4     1066.63     1032.75     44.86 o 
   5  -5   4     1013.49     1026.09     45.02 o 
   6  -5   4      520.09      493.45     34.99 o 
   7  -5   4       10.55       14.93      8.03 o 
  -7  -4   4       15.40        6.79      7.13 o 
  -6  -4   4       32.68       34.04      6.60 o 
  -5  -4   4       47.42       32.59      4.86 o 
  -4  -4   4       22.04       22.38      5.86 o 
  -3  -4   4      623.73      702.07     33.76 o 
  -2  -4   4      616.36      730.97     34.26 o 
  -1  -4   4      129.08      129.61     11.01 o 
   0  -4   4       17.58       23.90      3.29 o 
   1  -4   4      369.21      364.10     25.00 o 
   2  -4   4      620.36      594.64     23.72 o 
   3  -4   4     2617.20     2398.76     95.95 o 
   4  -4   4     1654.02     1689.80     65.51 o 
   5  -4   4     2171.39     2208.34     91.34 o 
   6  -4   4     1190.96     1262.87     55.34 o 
   7  -4   4     1079.73     1046.28     57.52 o 
   8  -4   4       45.42       50.12     12.53 o 
  -7  -3   4        8.48       -1.39      6.89 o 
  -6  -3   4       80.96      101.12      8.42 o 
  -5  -3   4        0.57       -2.07      4.06 o 
  -4  -3   4        0.65        4.04      3.57 o 
  -3  -3   4      401.46      433.24     30.66 o 
  -2  -3   4     3479.18     3541.12    167.16 o 
  -1  -3   4     6348.18     6295.35    339.30 o 
   0  -3   4     2240.29     2142.81     92.17 o 
   1  -3   4     4733.37     4193.28    181.11 o 
   2  -3   4     1051.47      940.35     37.82 o 
   3  -3   4      185.01      194.58      9.06 o 
   4  -3   4     1269.58     1315.76     57.30 o 
   5  -3   4       10.92       12.82      3.48 o 
   6  -3   4      233.72      285.10     13.59 o 
   7  -3   4      425.33      425.35     21.72 o 
   8  -3   4      145.96      151.94     15.78 o 
  -8  -2   4       79.47       84.48     11.37 o 
  -7  -2   4       83.01       81.62     14.85 o 
  -6  -2   4        1.37       -7.98      5.32 o 
  -5  -2   4        3.58       -6.12      4.08 o 
  -4  -2   4        6.58        5.63      3.16 o 
  -3  -2   4        0.05       -0.38      2.37 o 
  -2  -2   4     2461.30     2525.66    108.12 o 
  -1  -2   4     4545.71     4045.07    192.66 o 
   0  -2   4     3998.38     3861.56    139.15 o 
   1  -2   4     1547.87     1190.43     43.29 o 
   2  -2   4     7974.85     7159.36    282.72 o 
   3  -2   4     1164.58     1044.21     41.56 o 
   4  -2   4      154.91      165.88      8.37 o 
   5  -2   4       78.90       75.05      5.09 o 
   6  -2   4      203.62      213.04     10.54 o 
   7  -2   4      198.96      182.08     13.51 o 
   8  -2   4        0.96      -14.85     11.14 o 
   9  -2   4      221.41      214.53     17.05 o 
  -8  -1   4        3.38        2.78      7.55 o 
  -7  -1   4      217.64      194.42     15.25 o 
  -6  -1   4     1031.75     1027.45     56.37 o 
  -5  -1   4       74.67       76.57      7.66 o 
  -4  -1   4      733.18      749.29     32.43 o 
  -3  -1   4     1720.15     1733.07     68.26 o 
  -2  -1   4       59.42       31.56      3.65 o 
  -1  -1   4      138.81      130.48      5.34 o 
   0  -1   4      199.97      162.62      5.58 o 
   1  -1   4     1228.09     1301.04     42.15 o 
   2  -1   4     8592.47     8568.22    290.66 o 
   3  -1   4     7091.25     8057.96    271.35 o 
   4  -1   4      936.44      921.91     36.83 o 
   5  -1   4      118.66      111.08      7.98 o 
   6  -1   4      775.05      833.99     36.17 o 
   7  -1   4        3.46       -6.54      4.97 o 
   8  -1   4        0.75       -9.81      6.54 o 
   9  -1   4       23.90       23.82      7.46 o 
  -8   0   4       14.13        1.67      9.51 o 
  -7   0   4      160.08      127.29     11.32 o 
  -6   0   4     2021.21     1804.66    116.81 o 
  -5   0   4     1241.95     1377.72     87.06 o 
  -4   0   4     1609.41     1591.18     70.72 o 
  -3   0   4     3658.63     3625.49    154.47 o 
  -2   0   4     8415.03     9011.32    375.72 o 
  -1   0   4     2652.83     2532.85     90.42 o 
   0   0   4        1.57       -0.78      1.27 o 
   1   0   4      225.80      248.93      8.67 o 
   2   0   4      421.63      502.65     18.14 o 
   3   0   4     1459.85     1520.06     61.21 o 
   4   0   4      149.97      155.28      6.67 o 
   5   0   4      143.71      179.20     10.22 o 
   6   0   4       37.32       31.92      5.23 o 
   7   0   4       17.87       14.62      4.81 o 
   8   0   4      475.87      442.81     36.43 o 
   9   0   4      310.93      297.15     21.66 o 
  -8   1   4       52.04       44.03      7.85 o 
  -7   1   4      121.62       98.95     10.17 o 
  -6   1   4      926.47      847.19     46.75 o 
  -5   1   4       40.85       73.32      6.27 o 
  -4   1   4      340.87      324.28     14.60 o 
  -3   1   4     4465.42     4932.13    189.89 o 
  -2   1   4     7371.68     7278.64    281.00 o 
  -1   1   4     4112.05     4196.48    138.73 o 
   0   1   4     2671.26     2587.31     91.23 o 
   1   1   4     1434.16     1438.16     50.98 o 
   2   1   4      226.95      232.74      8.94 o 
   3   1   4        6.25        3.21      1.51 o 
   4   1   4        3.66       -1.76      1.83 o 
   5   1   4       36.34       30.83      3.05 o 
   6   1   4       82.27       75.18      4.91 o 
   7   1   4      353.52      339.83     19.69 o 
   8   1   4      574.25      558.28     37.41 o 
   9   1   4      356.13      338.04     24.12 o 
  -8   2   4      541.26      559.12     49.63 o 
  -7   2   4     1602.63     1623.93     88.62 o 
  -6   2   4      184.88      235.26     14.43 o 
  -5   2   4       18.26       21.88      3.18 o 
  -4   2   4      252.00      273.42      9.90 o 
  -3   2   4        1.19        4.87      1.99 o 
  -2   2   4     1908.54     1930.21     70.42 o 
  -1   2   4     2231.03     2480.90     82.72 o 
   0   2   4     1413.99     1462.30     48.95 o 
   1   2   4     8023.70     8539.06    285.16 o 
   2   2   4     1823.77     1869.23     62.39 o 
   3   2   4     1214.62     1258.59     39.68 o 
   4   2   4     1785.27     2000.31     64.60 o 
   5   2   4      324.40      388.44     16.16 o 
   6   2   4       34.41       33.33      3.49 o 
   7   2   4      110.04      107.97      8.24 o 
   8   2   4      219.19      198.42     15.42 o 
   9   2   4      546.25      556.98     65.43 o 
  -8   3   4       85.32      115.28      9.51 o 
  -7   3   4     1028.46     1001.48     54.88 o 
  -6   3   4     1149.20     1306.41     52.08 o 
  -5   3   4     1709.11     1724.14     68.49 o 
  -4   3   4     1368.24     1254.39     49.66 o 
  -3   3   4     3200.96     3318.22    127.98 o 
  -2   3   4       33.92       27.97      2.05 o 
  -1   3   4      272.27      273.26     10.55 o 
   0   3   4       41.56       57.79      3.55 o 
   1   3   4      901.26      998.35     33.42 o 
   2   3   4      317.85      341.97     11.63 o 
   3   3   4      117.45      115.73      4.51 o 
   4   3   4     1823.63     1899.94     67.97 o 
   5   3   4      216.91      186.27      7.30 o 
   6   3   4       16.01        9.78      3.45 o 
   7   3   4      485.99      489.75     24.10 o 
   8   3   4      153.25      126.64     10.99 o 
   9   3   4        0.76       -2.55      9.74 o 
  -8   4   4       20.91       22.96      6.31 o 
  -7   4   4        9.70        9.45      4.35 o 
  -6   4   4      812.50      809.39     46.31 o 
  -5   4   4      624.92      681.28     27.12 o 
  -4   4   4     1011.44      967.40     38.54 o 
  -3   4   4     1152.89     1069.76     38.57 o 
  -2   4   4     1089.58     1124.35     37.51 o 
  -1   4   4        1.78        1.68      1.35 o 
   0   4   4      146.05      155.38      6.32 o 
   1   4   4      716.34      787.38     30.40 o 
   2   4   4       25.66       28.81      1.82 o 
   3   4   4      300.29      317.65     10.73 o 
   4   4   4      999.42      961.72     41.17 o 
   5   4   4     2607.58     2629.02    112.38 o 
   6   4   4      811.76      802.49     38.56 o 
   7   4   4      702.18      751.54     36.47 o 
   8   4   4      816.85      835.54     46.12 o 
   9   4   4      128.55      144.69     12.93 o 
  -7   5   4      479.00      550.95     33.51 o 
  -6   5   4        0.05        1.91      3.67 o 
  -5   5   4      146.95      165.95      7.84 o 
  -4   5   4       62.21       69.11      3.87 o 
  -3   5   4      774.30      745.58     25.78 o 
  -2   5   4     1370.12     1459.53     46.35 o 
  -1   5   4       95.96       93.10      3.93 o 
   0   5   4      547.42      525.42     18.86 o 
   1   5   4     2133.22     2120.29     74.58 o 
   2   5   4     1274.63     1266.88     48.55 o 
   3   5   4      956.48      962.34     34.31 o 
   4   5   4      338.88      343.49     19.68 o 
   5   5   4      335.04      360.71     14.28 o 
   6   5   4      511.04      511.72     21.96 o 
   7   5   4      433.62      456.92     22.70 o 
   8   5   4      393.71      403.91     23.23 o 
   9   5   4      169.25      190.72     21.81 o 
  -7   6   4      360.67      384.93     32.21 o 
  -6   6   4      100.57      120.76      7.49 o 
  -5   6   4        4.05        2.35      3.27 o 
  -4   6   4      260.78      266.56     10.32 o 
  -3   6   4       46.83       48.05      2.96 o 
  -2   6   4       37.90       27.64      2.14 o 
  -1   6   4       38.62       46.65      3.32 o 
   0   6   4      747.85      684.40     29.41 o 
   1   6   4      573.04      528.37     22.83 o 
   2   6   4     1397.07     1371.64     56.69 o 
   3   6   4     1414.51     1316.79     58.81 o 
   4   6   4     1219.11     1187.15     50.84 o 
   5   6   4       74.35       78.72      4.60 o 
   6   6   4       65.54       65.71      5.19 o 
   7   6   4        1.37       -1.57      4.16 o 
   8   6   4       46.87       60.62      8.65 o 
  -6   7   4      396.50      375.53     29.74 o 
  -5   7   4       51.28       44.57      5.22 o 
  -4   7   4       81.70       70.33      5.60 o 
  -3   7   4       16.55       15.26      3.32 o 
  -2   7   4      185.84      176.45      7.73 o 
  -1   7   4      507.45      500.78     20.05 o 
   0   7   4       41.20       44.27      3.34 o 
   1   7   4      745.00      661.13     36.03 o 
   2   7   4      420.87      421.71     23.15 o 
   3   7   4      595.79      577.70     24.64 o 
   4   7   4     1529.26     1581.30     60.42 o 
   5   7   4     1412.45     1508.18     84.23 o 
   6   7   4      371.16      387.13     22.68 o 
   7   7   4      282.78      323.17     19.45 o 
   8   7   4      167.47      178.17     16.94 o 
  -5   8   4        0.47       -3.00      4.55 o 
  -4   8   4      146.81      136.17      8.29 o 
  -3   8   4      467.79      488.20     22.13 o 
  -2   8   4      509.75      512.31     20.86 o 
  -1   8   4     1384.94     1314.64    112.76 o 
   0   8   4      738.05      641.04     47.82 o 
   1   8   4      146.79      111.37     15.31 o 
   2   8   4       34.22       44.02      5.34 o 
   3   8   4      254.89      262.56     11.76 o 
   4   8   4      410.59      415.84     20.63 o 
   5   8   4      355.70      355.40     20.64 o 
   6   8   4      187.34      189.63     12.06 o 
   7   8   4       48.10       69.32     13.22 o 
  -4   9   4        2.66        2.07      4.24 o 
  -3   9   4       24.15       22.42      3.84 o 
  -2   9   4       48.45       50.53      5.68 o 
  -1   9   4      869.81     1062.17    108.12 o 
   0   9   4     1344.01     1264.02    127.61 o 
   1   9   4      964.08      928.53     94.66 o 
   2   9   4      442.13      452.89     47.80 o 
   3   9   4      368.31      382.37     19.22 o 
   4   9   4        5.28        4.73      3.54 o 
   5   9   4       97.50       99.49      7.30 o 
   6   9   4       51.18       46.79      6.11 o 
  -3  10   4        1.74        2.95      3.56 o 
  -2  10   4       54.64       48.42      5.30 o 
  -1  10   4      116.70      105.34     17.17 o 
   0  10   4      808.79      779.57     80.28 o 
   1  10   4      527.29      617.63     64.96 o 
   2  10   4      271.07      285.84     32.95 o 
   3  10   4      351.93      407.46     29.20 o 
   4  10   4      266.41      289.67     16.87 o 
  -3  -7   5        4.16        1.78      7.45 o 
  -2  -7   5      399.63      416.66     29.72 o 
  -1  -7   5      758.43      803.72     54.94 o 
   0  -7   5      421.94      415.09     24.72 o 
   1  -7   5        2.22       -2.83      9.31 o 
   2  -7   5       10.37       22.36      5.89 o 
   3  -7   5       48.55       52.43      6.82 o 
   4  -7   5      699.50      702.69     40.50 o 
  -4  -6   5      182.65       75.17     16.71 o 
  -3  -6   5      249.28      259.03     29.93 o 
  -2  -6   5      555.60      612.67     42.66 o 
  -1  -6   5     1237.52     1287.65     87.48 o 
   0  -6   5     1579.66     1601.25     79.49 o 
   1  -6   5      930.87      935.94     46.55 o 
   2  -6   5     1021.76      995.80     56.17 o 
   3  -6   5      825.18      815.22     46.47 o 
   4  -6   5       11.83       26.80      6.15 o 
   5  -6   5      422.24      415.79     34.80 o 
  -5  -5   5        1.59       -0.70      6.68 o 
  -4  -5   5       76.95       60.69     14.79 o 
  -3  -5   5       11.32       12.30      4.32 o 
  -2  -5   5      254.14      260.17     17.57 o 
  -1  -5   5      748.96      768.17     42.11 o 
   0  -5   5     1415.01     1368.54     73.14 o 
   1  -5   5     1275.50     1212.22     54.03 o 
   2  -5   5     1041.17     1049.30     52.19 o 
   3  -5   5     1157.71     1195.84     51.85 o 
   4  -5   5      352.18      361.18     16.68 o 
   5  -5   5       29.16       24.01      6.16 o 
   6  -5   5       10.63        1.58      7.33 o 
   7  -5   5       45.59       41.64      8.84 o 
  -6  -4   5      143.93      146.85     34.11 o 
  -5  -4   5     1622.35     1559.46    115.79 o 
  -4  -4   5      595.10      616.76     45.28 o 
  -3  -4   5      846.57      897.59     51.00 o 
  -2  -4   5      790.34      757.85     58.61 o 
  -1  -4   5       66.72       59.53      6.18 o 
   0  -4   5      501.81      479.86     21.52 o 
   1  -4   5      256.20      254.84     12.26 o 
   2  -4   5      212.90      215.82      9.41 o 
   3  -4   5     1296.45     1214.78     58.96 o 
   4  -4   5     1403.54     1589.80     62.25 o 
   5  -4   5      178.42      184.86     12.50 o 
   6  -4   5        0.22       -7.07      4.72 o 
   7  -4   5        3.18        4.32      7.53 o 
  -7  -3   5        9.53        6.73      7.55 o 
  -6  -3   5       46.61       40.69      7.38 o 
  -5  -3   5      374.09      405.95     31.48 o 
  -4  -3   5     1518.10     1669.64     79.32 o 
  -3  -3   5      980.62      985.42     47.29 o 
  -2  -3   5     2785.42     2840.87    153.25 o 
  -1  -3   5     7404.29     6859.73    322.18 o 
   0  -3   5     1342.44     1178.17     51.04 o 
   1  -3   5       24.76        8.16      3.39 o 
   2  -3   5        3.26       -3.93      2.62 o 
   3  -3   5       13.13       14.10      2.89 o 
   4  -3   5      640.45      669.66     26.59 o 
   5  -3   5        3.04       -2.45      7.76 o 
   6  -3   5      961.82      987.69     51.91 o 
   7  -3   5      336.73      414.92     24.03 o 
   8  -3   5       73.08       52.94     25.52 o 
  -7  -2   5       62.10       61.42      8.53 o 
  -6  -2   5      135.69      139.02     11.97 o 
  -5  -2   5        4.48       -6.79      4.53 o 
  -4  -2   5      373.15      395.65     25.40 o 
  -3  -2   5      312.65      318.39     16.18 o 
  -2  -2   5      797.83      814.36     44.70 o 
  -1  -2   5      821.59      735.58     35.44 o 
   0  -2   5     1937.80     1792.91     71.33 o 
   1  -2   5      263.64      238.89     10.00 o 
   2  -2   5      232.72      236.17     11.48 o 
   3  -2   5      274.58      327.28     13.82 o 
   4  -2   5       10.21        9.98      2.69 o 
   5  -2   5       13.67       34.09      4.38 o 
   6  -2   5       12.25       11.10      3.95 o 
   7  -2   5      203.17      227.82     12.85 o 
   8  -2   5      656.79      679.34     45.28 o 
  -7  -1   5      370.36      370.81     26.08 o 
  -6  -1   5     1504.88     1446.85     94.17 o 
  -5  -1   5      404.93      446.08     25.21 o 
  -4  -1   5      380.82      366.68     21.08 o 
  -3  -1   5      523.70      516.82     25.21 o 
  -2  -1   5        8.79        1.15      2.43 o 
  -1  -1   5     1489.18     1334.66     57.35 o 
   0  -1   5      695.49      679.45     23.75 o 
   1  -1   5      571.02      606.98     24.09 o 
   2  -1   5      275.86      364.10     13.52 o 
   3  -1   5       28.14       39.71      2.71 o 
   4  -1   5      176.16      170.94      7.65 o 
   5  -1   5      911.74      896.44     35.82 o 
   6  -1   5       86.05      110.09      6.64 o 
   7  -1   5        0.74       -7.08      4.72 o 
   8  -1   5       55.52       53.24      8.32 o 
   9  -1   5       30.93       26.60      8.79 o 
  -8   0   5      116.14      102.38     11.16 o 
  -7   0   5       84.66       70.77     15.55 o 
  -6   0   5     1133.76      957.03     62.83 o 
  -5   0   5     2902.81     3052.00    144.61 o 
  -4   0   5      900.03      975.50     42.28 o 
  -3   0   5      611.69      556.87     28.54 o 
  -2   0   5     1174.77     1173.20     50.53 o 
  -1   0   5       62.11       63.67      4.49 o 
   0   0   5      392.95      431.49     16.94 o 
   1   0   5        6.95        6.86      1.65 o 
   2   0   5     1399.12     1450.18     48.54 o 
   3   0   5      667.69      728.95     32.82 o 
   4   0   5      678.30      612.01     26.52 o 
   5   0   5     3229.46     3163.65    149.93 o 
   6   0   5     2167.86     2331.42     99.68 o 
   7   0   5      190.69      193.08     18.56 o 
   8   0   5      214.36      193.16     15.25 o 
   9   0   5       51.82       43.56      8.84 o 
  -8   1   5      119.09      103.66     14.38 o 
  -7   1   5      101.47      103.30     11.14 o 
  -6   1   5      112.55       96.56     10.21 o 
  -5   1   5      316.45      310.26     14.70 o 
  -4   1   5      972.70     1083.70     46.75 o 
  -3   1   5      223.02      223.70     10.46 o 
  -2   1   5     2173.82     2561.99    118.30 o 
  -1   1   5     1541.97     1564.69     56.40 o 
   0   1   5     1041.85      980.37     38.05 o 
   1   1   5      211.11      204.92      7.66 o 
   2   1   5      295.15      310.21     11.32 o 
   3   1   5        1.18        0.40      1.77 o 
   4   1   5        1.73       -3.72      2.48 o 
   5   1   5     1291.92     1231.25     58.68 o 
   6   1   5     2892.05     3112.20    164.96 o 
   7   1   5     1367.87     1347.58    120.88 o 
   8   1   5      451.85      400.37     39.21 o 
   9   1   5      588.91      572.86     38.88 o 
  -8   2   5       80.17      113.40     15.52 o 
  -7   2   5      270.76      330.79     43.73 o 
  -6   2   5      210.69      229.83     12.72 o 
  -5   2   5       89.71      146.03      8.65 o 
  -4   2   5      216.63      238.58     10.37 o 
  -3   2   5       62.50       71.43      3.76 o 
  -2   2   5       13.87       18.37      2.59 o 
  -1   2   5        2.44        4.10      1.69 o 
   0   2   5      920.85     1033.64     34.65 o 
   1   2   5     5416.24     5416.36    193.35 o 
   2   2   5     1478.72     1551.37     51.76 o 
   3   2   5     1764.87     1827.13     61.00 o 
   4   2   5      499.90      473.74     19.21 o 
   5   2   5      405.47      421.40     17.74 o 
   6   2   5      111.32      112.40      6.17 o 
   7   2   5      799.01      822.22     45.33 o 
   8   2   5      192.86      178.50     14.27 o 
   9   2   5      161.88      165.23     21.81 o 
  -8   3   5       73.51       96.62     16.84 o 
  -7   3   5      413.29      411.43     23.71 o 
  -6   3   5      404.75      427.45     23.77 o 
  -5   3   5      265.95      295.57     13.86 o 
  -4   3   5       25.89       26.61      3.55 o 
  -3   3   5       12.79       19.04      2.74 o 
  -2   3   5      929.28      917.39     35.94 o 
  -1   3   5        4.61        3.23      1.61 o 
   0   3   5       43.79       61.80      2.93 o 
   1   3   5     2088.18     2018.56     71.14 o 
   2   3   5     2789.18     2731.40     90.87 o 
   3   3   5     1641.76     1605.50     57.72 o 
   4   3   5     1964.01     1971.66     70.81 o 
   5   3   5     2370.38     2298.03     89.74 o 
   6   3   5      130.25      127.64      7.61 o 
   7   3   5       29.78       35.59      5.26 o 
   8   3   5        3.71       -6.26      6.23 o 
   9   3   5        6.27        1.70      7.38 o 
  -7   4   5       16.24       14.02      5.25 o 
  -6   4   5      245.41      244.36     12.00 o 
  -5   4   5      462.00      465.32     19.29 o 
  -4   4   5        2.11        1.74      2.81 o 
  -3   4   5      633.92      636.16     23.32 o 
  -2   4   5      693.66      718.24     24.47 o 
  -1   4   5      616.21      629.29     22.61 o 
   0   4   5     1899.39     1846.18     65.14 o 
   1   4   5       88.87      112.40      4.51 o 
   2   4   5     4774.66     4991.99    175.17 o 
   3   4   5      896.55      850.18     36.29 o 
   4   4   5     1985.10     2194.20    101.45 o 
   5   4   5     1961.01     1996.93     85.19 o 
   6   4   5     1812.30     1904.69     90.08 o 
   7   4   5      162.45      173.29     10.24 o 
   8   4   5       88.56       85.65      9.05 o 
   9   4   5       58.65       50.16      8.36 o 
  -7   5   5       31.66       28.60      5.79 o 
  -6   5   5        0.60       -3.44      4.07 o 
  -5   5   5       16.35       14.01      3.62 o 
  -4   5   5      214.62      221.70      8.88 o 
  -3   5   5      785.19      776.70     30.33 o 
  -2   5   5     1668.41     1715.06     58.33 o 
  -1   5   5     1285.65     1295.98     43.38 o 
   0   5   5     2973.98     2752.62     97.16 o 
   1   5   5     3151.98     2847.60    108.89 o 
   2   5   5     3375.93     3401.37    119.77 o 
   3   5   5        3.27        5.83      2.01 o 
   4   5   5      214.71      201.04      8.42 o 
   5   5   5      861.84      914.33     35.16 o 
   6   5   5     1176.91     1177.71     57.00 o 
   7   5   5      274.98      292.98     15.18 o 
   8   5   5        8.07       10.93      5.42 o 
   9   5   5       20.63       14.38      9.74 o 
  -7   6   5        8.23        8.90      6.66 o 
  -6   6   5        1.71        3.95      5.13 o 
  -5   6   5       52.28       60.28      4.64 o 
  -4   6   5        8.31        7.38      3.03 o 
  -3   6   5      103.39      113.00      5.48 o 
  -2   6   5      107.22       93.97      4.14 o 
  -1   6   5     1205.29     1127.63     41.12 o 
   0   6   5     2912.23     2591.43    125.67 o 
   1   6   5     2823.08     2396.07    115.72 o 
   2   6   5      626.68      556.51     21.67 o 
   3   6   5      112.61      116.11      4.77 o 
   4   6   5      145.36      167.29     10.10 o 
   5   6   5       23.27       26.72      2.74 o 
   6   6   5       19.38       16.15      3.93 o 
   7   6   5        5.90        3.13      4.21 o 
   8   6   5       69.47       69.73      8.79 o 
  -6   7   5       10.28        4.80      5.39 o 
  -5   7   5      210.87      210.13     11.87 o 
  -4   7   5     1557.36     1447.86     80.47 o 
  -3   7   5      336.01      305.51     12.82 o 
  -2   7   5        5.92        4.64      2.84 o 
  -1   7   5        0.05       -2.39      2.36 o 
   0   7   5      135.25      127.99      5.77 o 
   1   7   5     2034.11     2071.02     87.97 o 
   2   7   5     1028.69      973.71     41.62 o 
   3   7   5      950.21      865.65     42.00 o 
   4   7   5     1021.58     1027.21     43.81 o 
   5   7   5      861.93      898.91     42.87 o 
   6   7   5        3.29       -1.38      4.63 o 
   7   7   5       63.15       64.71      6.74 o 
   8   7   5       24.14       25.88      7.25 o 
  -5   8   5      366.60      378.87     19.75 o 
  -4   8   5      901.87      919.42     44.99 o 
  -3   8   5     1715.05     1690.11     74.87 o 
  -2   8   5      797.73      741.85     33.16 o 
  -1   8   5      620.46      614.87     24.69 o 
   0   8   5      345.99      350.35     14.46 o 
   1   8   5       57.06       57.91      3.38 o 
   2   8   5      461.59      442.39     21.85 o 
   3   8   5      225.98      215.81     11.56 o 
   4   8   5       96.65       91.55      5.92 o 
   5   8   5        1.71        1.82      3.70 o 
   6   8   5       29.57       22.03      4.98 o 
   7   8   5       66.69       69.47      8.25 o 
  -4   9   5       65.62       65.07      5.73 o 
  -3   9   5      304.58      339.58     17.26 o 
  -2   9   5      577.95      591.21     29.36 o 
  -1   9   5      844.12      885.21     52.98 o 
   0   9   5      830.17      865.42     88.17 o 
   1   9   5      630.57      587.93     60.79 o 
   2   9   5        6.28       12.49      3.56 o 
   3   9   5       14.34       18.86      3.09 o 
   4   9   5        7.18        6.20      3.44 o 
   5   9   5       13.52       11.53      4.16 o 
   6   9   5        5.85       -1.46      4.73 o 
  -3  10   5      103.19       97.65      6.66 o 
  -2  10   5      492.69      465.64     27.84 o 
  -1  10   5      175.21      185.37     12.25 o 
   0  10   5      172.57      231.55     28.31 o 
   1  10   5       86.81      103.02     17.17 o 
   2  10   5        1.43        2.15      4.64 o 
   3  10   5        7.19       12.27      4.15 o 
   4  10   5       12.71        9.71      3.65 o 
  -1  -7   6      348.29      358.39     38.28 o 
   0  -7   6      318.49      335.07     20.80 o 
   1  -7   6       40.12       45.20     10.54 o 
   2  -7   6      156.32      160.04     11.78 o 
  -3  -6   6      667.56      685.37     64.50 o 
  -2  -6   6      231.93      203.10     33.41 o 
  -1  -6   6      579.55      601.34     55.46 o 
   0  -6   6     1028.82     1041.35     52.45 o 
   1  -6   6      330.40      328.79     20.26 o 
   2  -6   6       47.46       31.49      8.19 o 
   3  -6   6       29.36       20.84      6.21 o 
   4  -6   6       34.27       43.31     11.83 o 
   5  -6   6       48.31       56.13      9.24 o 
  -4  -5   6       67.10       61.28     22.51 o 
  -3  -5   6       46.05       38.08     13.92 o 
  -2  -5   6       39.32       39.42      8.31 o 
  -1  -5   6       71.10       72.99      6.28 o 
   0  -5   6      478.56      489.44     22.20 o 
   1  -5   6      293.19      290.36     17.00 o 
   2  -5   6       46.87       46.14      4.84 o 
   3  -5   6       53.67       56.03      6.89 o 
   4  -5   6        6.57       -5.61      5.80 o 
   5  -5   6       22.18       11.40     12.76 o 
   6  -5   6       66.26       69.47      9.78 o 
  -5  -4   6      874.00      776.23     51.51 o 
  -4  -4   6      717.74      687.27     72.62 o 
  -3  -4   6       85.20       83.57      8.37 o 
  -2  -4   6       11.28       13.01      4.11 o 
  -1  -4   6       39.96       32.67      3.91 o 
   0  -4   6      380.53      386.26     17.08 o 
   1  -4   6      178.95      161.00      7.63 o 
   2  -4   6        0.60       -4.90      3.26 o 
   3  -4   6      240.58      258.72     21.60 o 
   4  -4   6      264.54      256.28     12.54 o 
   5  -4   6      550.86      533.95     26.70 o 
   6  -4   6      566.16      542.34     30.80 o 
   7  -4   6      222.19      178.65     20.88 o 
  -6  -3   6       68.18       61.44      8.69 o 
  -5  -3   6      309.23      334.25     23.62 o 
  -4  -3   6     1216.15     1025.97     94.66 o 
  -3  -3   6      455.53      463.97     47.34 o 
  -2  -3   6        8.02        4.46      3.99 o 
  -1  -3   6      738.80      631.88     32.22 o 
   0  -3   6      368.13      392.53     21.44 o 
   1  -3   6      462.99      428.29     19.22 o 
   2  -3   6       19.70       12.79      3.18 o 
   3  -3   6      273.98      265.51     11.81 o 
   4  -3   6      505.42      565.90     25.29 o 
   5  -3   6      515.45      613.89     27.65 o 
   6  -3   6     2024.96     2037.96     98.09 o 
   7  -3   6     1376.85     1447.83     93.84 o 
   8  -3   6      278.13      256.24     28.07 o 
  -7  -2   6        1.07       -5.94      7.71 o 
  -6  -2   6       47.73       59.09      9.74 o 
  -5  -2   6       95.51       81.55      9.02 o 
  -4  -2   6        7.58        1.77      5.78 o 
  -3  -2   6       88.39       81.11     11.05 o 
  -2  -2   6       10.42        5.61      3.57 o 
  -1  -2   6        8.98       14.91      3.31 o 
   0  -2   6       28.13       19.64      4.53 o 
   1  -2   6      405.84      399.70     21.79 o 
   2  -2   6     1154.23     1091.24     47.65 o 
   3  -2   6        5.57        4.44      3.18 o 
   4  -2   6       74.30       66.19      4.91 o 
   5  -2   6      253.55      282.82     13.40 o 
   6  -2   6      580.24      608.09     30.22 o 
   7  -2   6      586.01      651.08     51.85 o 
   8  -2   6      785.98      871.01     74.71 o 
  -7  -1   6      122.62      122.57     20.19 o 
  -6  -1   6      636.92      564.28     38.22 o 
  -5  -1   6      206.67      203.62     15.74 o 
  -4  -1   6       37.32       25.30      4.63 o 
  -3  -1   6      281.06      301.47     19.83 o 
  -2  -1   6       10.93        7.79      3.08 o 
  -1  -1   6      236.60      201.30      8.71 o 
   0  -1   6      398.14      400.14     16.39 o 
   1  -1   6     1248.66     1130.64     48.75 o 
   2  -1   6     3468.66     3540.58    156.15 o 
   3  -1   6     1349.71     1285.40     51.25 o 
   4  -1   6      877.40      932.63     37.35 o 
   5  -1   6     1080.99     1108.95     44.53 o 
   6  -1   6     1332.73     1334.33     98.66 o 
   7  -1   6       70.79       74.14      7.50 o 
   8  -1   6      219.92      198.18     15.89 o 
  -7   0   6       99.03       94.61     10.63 o 
  -6   0   6        5.07        4.87      8.12 o 
  -5   0   6      593.94      568.03     38.22 o 
  -4   0   6       40.54       32.84      4.78 o 
  -3   0   6      134.26      128.60      8.17 o 
  -2   0   6      172.94      188.16      9.10 o 
  -1   0   6      385.36      355.02     14.57 o 
   0   0   6        1.81       -0.08      2.29 o 
   1   0   6       32.80       43.68      3.28 o 
   2   0   6     3054.75     3276.51    139.72 o 
   3   0   6     8710.22     9228.06    365.02 o 
   4   0   6     2910.54     2812.59    133.40 o 
   5   0   6     2185.60     2306.20     98.56 o 
   6   0   6      628.25      613.38     34.10 o 
   7   0   6       24.40       20.30      6.72 o 
   8   0   6      137.70      129.60     12.13 o 
   9   0   6        2.44        1.25      9.28 o 
  -7   1   6        1.49        2.92      7.58 o 
  -6   1   6       94.85       91.92     10.44 o 
  -5   1   6       82.73       81.96      9.80 o 
  -4   1   6      147.74      223.85     12.86 o 
  -3   1   6      319.49      302.03     13.81 o 
  -2   1   6     1010.51     1042.92     45.06 o 
  -1   1   6      465.57      390.01     14.61 o 
   0   1   6     1062.13     1067.26     45.60 o 
   1   1   6     1656.49     1708.98     56.99 o 
   2   1   6       15.70       16.06      2.47 o 
   3   1   6     1312.69     1368.38     58.67 o 
   4   1   6     1332.47     1266.75     60.13 o 
   5   1   6      700.32      691.58     33.31 o 
   6   1   6     1256.43     1291.68     55.34 o 
   7   1   6     2107.40     1991.12    128.29 o 
   8   1   6      174.78      156.03     13.29 o 
   9   1   6       81.12       67.40      9.84 o 
  -7   2   6        1.40       10.79      7.25 o 
  -6   2   6       49.31       70.54     13.35 o 
  -5   2   6       61.35       76.63      6.24 o 
  -4   2   6        5.15        7.57      3.25 o 
  -3   2   6      572.62      558.61     22.70 o 
  -2   2   6     2738.54     2855.65    109.91 o 
  -1   2   6     8298.31     8148.97    385.78 o 
   0   2   6     2580.47     2646.55     94.84 o 
   1   2   6     2851.35     2874.89    103.01 o 
   2   2   6     1935.56     1878.30     67.44 o 
   3   2   6     1118.34     1094.87     42.18 o 
   4   2   6       23.74       16.21      2.88 o 
   5   2   6       12.71        5.97      3.01 o 
   6   2   6        8.89        6.38      3.39 o 
   7   2   6      265.40      247.40     18.05 o 
   8   2   6      217.79      188.62     14.93 o 
   9   2   6       63.81       51.37      9.74 o 
  -7   3   6        5.31       10.53      5.65 o 
  -6   3   6       53.57       44.78      9.24 o 
  -5   3   6      375.88      372.72     19.21 o 
  -4   3   6        7.51        9.30      3.50 o 
  -3   3   6      120.22      110.36      6.40 o 
  -2   3   6      410.18      425.39     16.89 o 
  -1   3   6      352.91      322.28     12.96 o 
   0   3   6      930.19      866.10     33.67 o 
   1   3   6     2327.32     2303.73     88.56 o 
   2   3   6     4597.39     4569.55    175.91 o 
   3   3   6     1780.45     1812.48     64.97 o 
   4   3   6      975.98     1040.56     41.20 o 
   5   3   6      335.07      344.59     14.56 o 
   6   3   6       49.02       48.11      3.85 o 
   7   3   6       18.38       16.40      5.09 o 
   8   3   6        4.41        5.50      6.87 o 
   9   3   6       17.82       10.42      7.79 o 
  -7   4   6      114.97      112.82      9.71 o 
  -6   4   6      326.23      327.01     15.59 o 
  -5   4   6        5.71        7.18      4.01 o 
  -4   4   6      932.47      919.83     36.46 o 
  -3   4   6     2771.75     2908.49    111.60 o 
  -2   4   6     1530.72     1576.21     60.96 o 
  -1   4   6      200.16      170.48      7.28 o 
   0   4   6       30.15       32.32      2.51 o 
   1   4   6      280.56      290.93     11.64 o 
   2   4   6     7086.77     7613.98    292.33 o 
   3   4   6     1727.68     1761.55     67.86 o 
   4   4   6      242.20      236.59      9.72 o 
   5   4   6       97.34       97.09      5.78 o 
   6   4   6       37.55       43.68      3.93 o 
   7   4   6       14.54       11.62      5.36 o 
   8   4   6        7.64        2.87      6.39 o 
   9   4   6        3.49        3.34      7.38 o 
  -7   5   6        2.40        0.94      6.76 o 
  -6   5   6      325.64      326.43     15.53 o 
  -5   5   6      435.18      428.54     17.99 o 
  -4   5   6     1157.12     1164.85     51.30 o 
  -3   5   6     1970.39     2017.18     79.42 o 
  -2   5   6     3596.13     3688.55    124.52 o 
  -1   5   6     1381.93     1309.32     50.92 o 
   0   5   6      901.39      900.22     34.69 o 
   1   5   6      182.07      197.59      8.11 o 
   2   5   6      536.95      547.08     21.40 o 
   3   5   6      532.45      506.59     19.82 o 
   4   5   6      126.43      128.54      5.93 o 
   5   5   6        3.24        6.28      2.76 o 
   6   5   6       66.22       70.14      5.61 o 
   7   5   6       20.75       18.65      4.97 o 
   8   5   6      189.94      181.41     23.90 o 
   9   5   6      198.50      201.85     22.74 o 
  -6   6   6       81.16       75.19      7.16 o 
  -5   6   6        0.42        3.20      4.42 o 
  -4   6   6        3.46       -0.62      3.58 o 
  -3   6   6      643.20      632.73     24.76 o 
  -2   6   6      684.68      681.08     23.37 o 
  -1   6   6     1053.29     1017.79     37.17 o 
   0   6   6      417.86      383.03     18.44 o 
   1   6   6      355.31      352.79     13.84 o 
   2   6   6      525.84      555.37     21.68 o 
   3   6   6       29.91       30.11      2.61 o 
   4   6   6        4.96        8.13      2.25 o 
   5   6   6      108.22      116.78      7.14 o 
   6   6   6       56.62       57.72      4.47 o 
   7   6   6        1.38       -6.91      4.64 o 
   8   6   6      156.59      156.18     22.97 o 
  -6   7   6      564.21      537.03     31.31 o 
  -5   7   6      189.22      198.66     12.86 o 
  -4   7   6      562.22      527.08     26.86 o 
  -3   7   6      240.68      223.39     11.06 o 
  -2   7   6      306.23      299.74     10.82 o 
  -1   7   6      597.04      585.24     23.53 o 
   0   7   6      397.87      380.19     17.30 o 
   1   7   6      978.22      913.09     44.13 o 
   2   7   6      220.36      194.77      8.97 o 
   3   7   6        8.40        6.33      2.25 o 
   4   7   6      529.85      501.19     21.91 o 
   5   7   6      224.14      222.30     12.26 o 
   6   7   6      121.72      150.12      9.00 o 
   7   7   6       46.94       51.13      7.46 o 
   8   7   6        0.13        5.83      9.74 o 
  -5   8   6      341.09      374.81     25.82 o 
  -4   8   6      397.72      398.74     23.38 o 
  -3   8   6      889.80      847.93     37.88 o 
  -2   8   6      108.55      105.46      5.83 o 
  -1   8   6        3.64        2.39      3.34 o 
   0   8   6       35.78       31.29      3.01 o 
   1   8   6       13.33       16.63      2.64 o 
   2   8   6       32.15       31.54      3.11 o 
   3   8   6       28.09       31.08      3.64 o 
   4   8   6      257.75      248.06     12.93 o 
   5   8   6      343.46      367.85     18.72 o 
   6   8   6      140.88      144.37     10.01 o 
   7   8   6       74.33       94.68     13.46 o 
  -4   9   6      129.34      136.80      8.70 o 
  -3   9   6      203.72      228.78     12.34 o 
  -2   9   6      267.84      262.23     13.80 o 
  -1   9   6        4.14       -0.33      3.29 o 
   0   9   6       25.68       23.40      3.16 o 
   1   9   6        3.12       -0.97      3.03 o 
   2   9   6       10.48       18.85      3.24 o 
   3   9   6       64.77       62.34      4.70 o 
   4   9   6        3.78        0.46      3.54 o 
   5   9   6      183.08      172.69      9.89 o 
   6   9   6      120.17      111.42      8.39 o 
  -2  10   6       51.01       58.58      5.05 o 
  -1  10   6        0.47       -2.78      4.86 o 
   0  10   6       66.78       67.13      6.49 o 
   1  10   6      127.55      134.61      9.85 o 
   2  10   6      220.35      227.13     14.41 o 
   3  10   6      211.55      229.42     11.98 o 
   4  10   6       42.48       45.45      4.69 o 
  -1  -6   7       12.52        9.74      8.00 o 
   0  -6   7        2.00        0.24      7.94 o 
   1  -6   7       57.13       55.67     19.72 o 
   2  -6   7       52.83       30.64      8.49 o 
   3  -6   7        4.19       -2.91      8.03 o 
  -3  -5   7        5.07       -1.59      7.52 o 
  -2  -5   7       43.46       33.45      6.98 o 
  -1  -5   7      147.30      137.30     10.99 o 
   0  -5   7      159.25      171.54     10.93 o 
   1  -5   7      126.54      144.79     11.45 o 
   2  -5   7       91.10      106.30      8.40 o 
   3  -5   7      660.95      652.48     45.76 o 
   4  -5   7      199.01      197.58     16.58 o 
   5  -5   7       40.45       36.69      8.81 o 
  -4  -4   7      202.15      194.43     21.81 o 
  -3  -4   7        0.13       -8.40      5.60 o 
  -2  -4   7       38.03       30.29      5.10 o 
  -1  -4   7       16.23       12.98      4.29 o 
   0  -4   7       62.71       70.82      5.60 o 
   1  -4   7      354.71      336.97     18.51 o 
   2  -4   7     1235.05     1204.21     52.81 o 
   3  -4   7     2935.32     3019.88    143.49 o 
   4  -4   7     1687.49     1603.61     87.42 o 
   5  -4   7      401.36      414.28     26.60 o 
   6  -4   7       61.15       58.00     12.99 o 
  -5  -3   7       10.05       15.31      8.03 o 
  -4  -3   7       35.76       28.92      6.87 o 
  -3  -3   7       10.13        1.60      5.65 o 
  -2  -3   7      453.65      447.06     33.89 o 
  -1  -3   7      283.08      260.17     18.87 o 
   0  -3   7      676.47      672.33     29.97 o 
   1  -3   7       21.14       23.75      5.34 o 
   2  -3   7      109.66       96.97      6.77 o 
   3  -3   7      806.82      845.58     60.15 o 
   4  -3   7     1620.94     1812.26     78.87 o 
   5  -3   7      776.77      864.72     43.54 o 
   6  -3   7      783.15      837.87     41.43 o 
   7  -3   7      546.82      575.52     39.21 o 
  -6  -2   7        1.84       -3.75      8.58 o 
  -5  -2   7      160.66      153.63     13.12 o 
  -4  -2   7      450.74      409.74     28.22 o 
  -3  -2   7        4.14        3.73      5.42 o 
  -2  -2   7      523.82      501.03     24.91 o 
  -1  -2   7     1183.67     1038.77     50.53 o 
   0  -2   7     1243.35     1291.25     56.38 o 
   1  -2   7      154.09      142.28      9.39 o 
   2  -2   7      891.10      852.21     41.09 o 
   3  -2   7       34.73       40.24      4.12 o 
   4  -2   7      657.33      680.26     30.14 o 
   5  -2   7      616.96      687.57     33.94 o 
   6  -2   7      342.51      357.75     18.70 o 
   7  -2   7      185.25      179.84     14.75 o 
   8  -2   7      393.60      351.08     25.26 o 
  -6  -1   7       42.31       42.59     10.67 o 
  -5  -1   7       15.91        6.96      7.22 o 
  -4  -1   7       23.94       19.05      6.67 o 
  -3  -1   7       36.75       27.98      5.37 o 
  -2  -1   7      145.36      148.97      9.80 o 
  -1  -1   7     2597.05     2447.64    106.24 o 
   0  -1   7     6307.51     6153.03    262.74 o 
   1  -1   7     2259.68     2148.80     91.62 o 
   2  -1   7     2533.01     2381.16     94.72 o 
   3  -1   7     2727.97     2631.67    104.36 o 
   4  -1   7      580.79      616.61     25.12 o 
   5  -1   7      120.29      110.21      7.42 o 
   6  -1   7        5.59        0.47      4.71 o 
   7  -1   7       26.42       26.09      6.53 o 
   8  -1   7       62.21       31.97      8.69 o 
  -6   0   7      185.79      190.59     15.58 o 
  -5   0   7      132.92      131.67     11.97 o 
  -4   0   7       36.25       32.58      6.72 o 
  -3   0   7       84.10       88.27      6.47 o 
  -2   0   7      203.08      268.00     13.48 o 
  -1   0   7       65.59       63.45      4.63 o 
   0   0   7      518.91      511.62     22.66 o 
   1   0   7     2653.22     2690.98    115.31 o 
   2   0   7     1177.59     1093.53     48.79 o 
   3   0   7     2706.58     2639.68    114.39 o 
   4   0   7      408.45      423.61     20.82 o 
   5   0   7        6.83        3.73      3.23 o 
   6   0   7       11.03        7.99      5.48 o 
   7   0   7       40.57       27.97     10.44 o 
   8   0   7        9.35        3.12      7.33 o 
  -7   1   7        0.15       -5.79      8.32 o 
  -6   1   7      165.65      181.93     14.93 o 
  -5   1   7      979.30      924.54     60.87 o 
  -4   1   7      324.10      299.83     17.81 o 
  -3   1   7     1622.04     1647.68     71.55 o 
  -2   1   7     2461.71     2484.62    106.21 o 
  -1   1   7      669.43      626.90     35.59 o 
   0   1   7       70.53       66.08      4.51 o 
   1   1   7       77.67       78.96      4.61 o 
   2   1   7       61.72       85.38      4.55 o 
   3   1   7      599.99      584.27     25.61 o 
   4   1   7     1060.50     1036.46     49.44 o 
   5   1   7      269.98      288.32     13.33 o 
   6   1   7       39.62       20.98      8.35 o 
   7   1   7      201.61      181.37     14.43 o 
   8   1   7       34.98       33.35      7.85 o 
   9   1   7      124.06      121.29     12.63 o 
  -7   2   7        6.44       12.49      8.12 o 
  -6   2   7        1.68       -1.25      6.91 o 
  -5   2   7      658.09      680.93     54.42 o 
  -4   2   7     1097.26     1123.58     54.75 o 
  -3   2   7      911.97      905.42     39.26 o 
  -2   2   7     2265.14     2222.70     95.20 o 
  -1   2   7     4135.75     4267.98    181.89 o 
   0   2   7     1287.88     1277.92     49.35 o 
   1   2   7      279.22      272.14     11.17 o 
   2   2   7      139.63      143.80      7.54 o 
   3   2   7      339.85      376.09     16.96 o 
   4   2   7      248.66      258.85     11.87 o 
   5   2   7        3.95        1.00      3.18 o 
   6   2   7      206.47      201.89     10.65 o 
   7   2   7      156.94      154.71     17.63 o 
   8   2   7       34.46       42.49      8.03 o 
   9   2   7      291.59      303.80     22.47 o 
  -7   3   7      196.97      192.98     15.89 o 
  -6   3   7      305.70      327.20     19.90 o 
  -5   3   7      916.26      890.24     43.62 o 
  -4   3   7       21.27       21.09      3.92 o 
  -3   3   7       77.25       87.81      6.17 o 
  -2   3   7      265.95      275.98     12.83 o 
  -1   3   7     2211.01     2323.10     88.97 o 
   0   3   7     1448.03     1514.12     62.74 o 
   1   3   7      598.79      621.75     24.43 o 
   2   3   7      548.80      569.43     22.41 o 
   3   3   7        7.11        7.60      2.51 o 
   4   3   7      237.69      244.38     10.51 o 
   5   3   7      239.58      234.89      9.99 o 
   6   3   7        3.82        1.86      3.21 o 
   7   3   7       81.47       85.88      9.19 o 
   8   3   7      199.27      184.54     14.93 o 
   9   3   7      270.61      297.67     21.82 o 
  -6   4   7     1080.15     1028.75     50.50 o 
  -5   4   7      432.25      407.93     23.52 o 
  -4   4   7      140.61      142.32      7.74 o 
  -3   4   7      424.94      367.43     18.35 o 
  -2   4   7      360.95      377.96     15.37 o 
  -1   4   7      113.58      111.18      5.48 o 
   0   4   7      515.33      542.57     21.10 o 
   1   4   7       27.36       17.97      2.96 o 
   2   4   7       94.12       93.49      4.74 o 
   3   4   7       88.86       95.20      4.83 o 
   4   4   7      219.49      213.54     10.55 o 
   5   4   7      800.57      856.48     36.99 o 
   6   4   7      362.99      395.84     17.50 o 
   7   4   7       52.14       55.63      6.42 o 
   8   4   7        8.29        2.55      6.56 o 
   9   4   7       13.97       12.59      8.03 o 
  -6   5   7      283.02      245.44     23.20 o 
  -5   5   7      564.60      616.70     27.58 o 
  -4   5   7     1060.64     1071.35     47.65 o 
  -3   5   7      397.61      417.62     16.72 o 
  -2   5   7      838.27      857.50     31.23 o 
  -1   5   7      173.78      166.32      8.24 o 
   0   5   7      201.00      191.04     10.55 o 
   1   5   7      245.96      278.54     11.48 o 
   2   5   7      139.38      143.51      6.38 o 
   3   5   7      190.33      190.16      8.60 o 
   4   5   7       26.71       24.13      2.97 o 
   5   5   7      673.35      619.32     26.69 o 
   6   5   7      562.54      580.67     25.31 o 
   7   5   7      177.97      194.86     12.38 o 
   8   5   7      369.10      396.45     27.40 o 
  -6   6   7       97.17       93.77      9.05 o 
  -5   6   7      145.37      130.81     12.79 o 
  -4   6   7      128.29      135.10      7.53 o 
  -3   6   7       60.42       67.26      6.49 o 
  -2   6   7        6.07        6.93      2.72 o 
  -1   6   7       35.12       28.96      2.87 o 
   0   6   7        8.80        4.31      3.27 o 
   1   6   7       82.76       79.14      4.19 o 
   2   6   7       20.17       21.77      2.74 o 
   3   6   7        5.18        6.09      2.60 o 
   4   6   7      191.68      195.04     12.97 o 
   5   6   7        6.07        7.75      2.92 o 
   6   6   7      454.35      433.76     19.19 o 
   7   6   7      393.36      431.46     24.76 o 
   8   6   7      176.53      167.52     19.49 o 
  -5   7   7       52.19       51.28      6.89 o 
  -4   7   7        0.29       -1.81      4.95 o 
  -3   7   7        1.15       -4.58      4.60 o 
  -2   7   7      204.05      212.82      9.93 o 
  -1   7   7      496.77      461.26     17.25 o 
   0   7   7        0.13       -2.79      2.30 o 
   1   7   7      365.39      358.78     14.39 o 
   2   7   7     2292.88     2185.58     93.16 o 
   3   7   7     2277.47     2357.22     90.55 o 
   4   7   7      627.85      674.41     29.11 o 
   5   7   7      229.26      238.66     12.76 o 
   6   7   7       12.11        4.55      4.29 o 
   7   7   7       60.74       47.23      7.66 o 
  -4   8   7        4.21       -1.82      4.94 o 
  -3   8   7        0.98        2.15      4.41 o 
  -2   8   7       15.03       12.44      3.75 o 
  -1   8   7       28.75       37.40      4.15 o 
   0   8   7       45.21       47.61      4.22 o 
   1   8   7      391.38      371.28     18.47 o 
   2   8   7      147.53      134.29      7.90 o 
   3   8   7      123.49      114.45      7.06 o 
   4   8   7      246.42      268.96     14.10 o 
   5   8   7      388.81      393.54     20.06 o 
   6   8   7      226.00      229.56     12.65 o 
   7   8   7       37.59       37.34      7.13 o 
  -3   9   7      204.31      211.20     11.93 o 
  -2   9   7       27.78       21.42      4.33 o 
  -1   9   7      134.75      149.40      8.14 o 
   0   9   7      520.24      529.68     23.97 o 
   1   9   7       72.37       64.46      9.51 o 
   2   9   7       25.66       24.10      3.79 o 
   3   9   7       38.76       29.07      3.96 o 
   4   9   7      176.99      164.26      9.38 o 
   5   9   7      364.14      373.22     19.00 o 
   6   9   7      292.91      301.85     15.86 o 
  -2  10   7      188.41      199.22     11.35 o 
  -1  10   7      202.17      224.10     12.25 o 
   0  10   7      557.16      619.71     30.69 o 
   1  10   7      575.80      595.30     29.18 o 
   2  10   7      265.13      269.35     13.64 o 
   3  10   7      123.33      138.92      8.01 o 
   4  10   7        0.78        5.92      4.03 o 
  -1  -5   8      289.70      326.51     25.16 o 
   0  -5   8     1034.38     1039.95     71.07 o 
   1  -5   8     1182.78     1291.28     74.51 o 
   2  -5   8      119.65       91.11     15.08 o 
   3  -5   8      162.02      141.62     13.59 o 
  -3  -4   8       51.15       75.64     12.53 o 
  -2  -4   8       56.75       54.21     16.94 o 
  -1  -4   8       97.81       88.20      8.07 o 
   0  -4   8      991.92      940.36     46.28 o 
   1  -4   8     1787.10     1835.04     93.77 o 
   2  -4   8      988.87      935.83     51.68 o 
   3  -4   8      483.25      411.74     23.88 o 
   4  -4   8      729.61      794.15     55.41 o 
   5  -4   8       95.30       92.81     15.31 o 
  -4  -3   8      349.62      381.90     41.53 o 
  -3  -3   8       76.27       82.53     12.76 o 
  -2  -3   8       64.40       43.42      6.30 o 
  -1  -3   8      302.94      279.26     15.09 o 
   0  -3   8       40.03       42.11      5.50 o 
   1  -3   8      255.87      274.93     16.60 o 
   2  -3   8      393.15      431.81     27.08 o 
   3  -3   8      248.79      235.97     18.98 o 
   4  -3   8      289.37      314.02     16.81 o 
   5  -3   8      360.36      388.15     23.09 o 
   6  -3   8       69.97       63.75      9.50 o 
  -5  -2   8       64.55       71.85     10.44 o 
  -4  -2   8     1049.17     1008.77     66.28 o 
  -3  -2   8      735.70      752.87     49.87 o 
  -2  -2   8      882.41      770.15     39.07 o 
  -1  -2   8      818.30      802.99     39.72 o 
   0  -2   8      549.84      522.60     27.71 o 
   1  -2   8        8.31        4.32      7.03 o 
   2  -2   8        0.80       -1.08      4.20 o 
   3  -2   8        3.91        0.69      4.35 o 
   4  -2   8      106.72      115.07      7.86 o 
   5  -2   8      187.87      191.15     15.20 o 
   6  -2   8        0.38       -3.53      7.26 o 
   7  -2   8       86.10       77.92     10.63 o 
  -5  -1   8        0.16        6.84      7.33 o 
  -4  -1   8       58.26       71.66      9.28 o 
  -3  -1   8      756.17      736.01     48.89 o 
  -2  -1   8      377.94      362.58     25.65 o 
  -1  -1   8     1351.76     1352.64     59.16 o 
   0  -1   8     4634.54     4801.13    205.10 o 
   1  -1   8     1471.52     1464.71     63.18 o 
   2  -1   8       20.46       13.58      6.02 o 
   3  -1   8        0.66        4.19      3.62 o 
   4  -1   8       66.46       65.36      5.86 o 
   5  -1   8      288.18      289.10     15.48 o 
   6  -1   8        5.75       11.90      7.95 o 
   7  -1   8      565.11      542.20     69.60 o 
   8  -1   8      353.03      342.95     24.91 o 
  -6   0   8       80.78       98.50     11.10 o 
  -5   0   8      432.69      462.71     31.99 o 
  -4   0   8      286.97      283.46     20.66 o 
  -3   0   8        3.69       -1.70      5.88 o 
  -2   0   8        1.32        3.31      4.82 o 
  -1   0   8      152.08      162.36      8.45 o 
   0   0   8      132.01      128.26     11.53 o 
   1   0   8       80.38      140.51      9.50 o 
   2   0   8      178.35      158.68      7.49 o 
   3   0   8       89.27       93.63      5.31 o 
   4   0   8       24.19       27.86      4.13 o 
   5   0   8        4.44        6.19      4.69 o 
   6   0   8        4.01       -0.80      5.72 o 
   7   0   8        9.32        6.34      6.44 o 
   8   0   8        1.08       -1.93      8.03 o 
  -6   1   8      278.63      256.32     19.68 o 
  -5   1   8     1323.48     1290.72     84.49 o 
  -4   1   8      529.75      568.21     32.19 o 
  -3   1   8      234.33      209.59     15.74 o 
  -2   1   8      230.26      246.59     13.28 o 
  -1   1   8      419.61      414.88     17.18 o 
   0   1   8        6.27        2.81      3.41 o 
   1   1   8       67.41       69.31      4.78 o 
   2   1   8       61.95       67.99      4.22 o 
   3   1   8       20.66       43.51      8.34 o 
   4   1   8        8.47        7.16      3.45 o 
   5   1   8      273.29      254.97     18.54 o 
   6   1   8     1821.67     1815.19    117.47 o 
   7   1   8      735.95      726.57     48.40 o 
   8   1   8       29.87       20.96      8.03 o 
  -6   2   8        3.27        2.96     14.15 o 
  -5   2   8      101.93      103.52     10.63 o 
  -4   2   8     1163.01     1168.35     98.20 o 
  -3   2   8      368.19      366.64     24.51 o 
  -2   2   8       62.69       54.17      4.87 o 
  -1   2   8      361.99      360.69     15.13 o 
   0   2   8      110.42      109.59      7.08 o 
   1   2   8      621.22      630.69     27.68 o 
   2   2   8      383.95      395.37     19.77 o 
   3   2   8      341.16      336.85     15.30 o 
   4   2   8      711.85      754.16     34.30 o 
   5   2   8      272.44      279.80     16.49 o 
   6   2   8      869.37      879.57     90.95 o 
   7   2   8      774.36      765.29     50.86 o 
   8   2   8      125.03      130.91     12.30 o 
  -6   3   8      209.02      210.96     18.10 o 
  -5   3   8      448.84      445.76     30.84 o 
  -4   3   8       13.90       16.40      4.35 o 
  -3   3   8      315.14      329.22     17.02 o 
  -2   3   8       31.88       34.13      4.48 o 
  -1   3   8       89.47      103.01      6.88 o 
   0   3   8       30.71       28.79      3.62 o 
   1   3   8      761.27      698.16     33.82 o 
   2   3   8      950.27      961.86     41.79 o 
   3   3   8      824.41      859.53     36.99 o 
   4   3   8      113.65      135.86      7.23 o 
   5   3   8        6.83        6.27      3.50 o 
   6   3   8       42.99       30.61      4.48 o 
   7   3   8      735.69      718.51     47.41 o 
   8   3   8      724.50      680.45     45.28 o 
  -6   4   8      162.43      174.74     12.41 o 
  -5   4   8       77.24       74.28      9.12 o 
  -4   4   8       20.45       15.01      5.33 o 
  -3   4   8       76.59       75.62      6.28 o 
  -2   4   8        4.24       -1.05      3.82 o 
  -1   4   8      244.12      270.09     15.40 o 
   0   4   8      260.95      298.27     16.17 o 
   1   4   8      165.57      193.08      9.42 o 
   2   4   8     1096.32     1122.46     47.16 o 
   3   4   8      897.99      932.08     35.94 o 
   4   4   8     1167.27     1149.94     54.24 o 
   5   4   8      478.20      469.32     22.68 o 
   6   4   8      621.14      649.64     31.36 o 
   7   4   8      207.62      207.71     15.75 o 
   8   4   8        8.54       -4.26      7.13 o 
  -6   5   8       41.71       37.98     12.76 o 
  -5   5   8       20.73       28.09      5.39 o 
  -4   5   8       16.66        9.95      4.89 o 
  -3   5   8        1.79       -0.34      4.15 o 
  -2   5   8      257.88      268.97     10.95 o 
  -1   5   8       15.13       12.51      3.17 o 
   0   5   8      211.10      230.37      9.05 o 
   1   5   8       32.99       26.68      3.13 o 
   2   5   8      413.67      420.31     17.00 o 
   3   5   8      971.51     1035.01     43.60 o 
   4   5   8      830.93      869.87     33.74 o 
   5   5   8     1128.54     1144.14     49.32 o 
   6   5   8      629.27      657.37     31.69 o 
   7   5   8       50.75       73.01      7.21 o 
   8   5   8       15.93        4.30      8.58 o 
  -5   6   8       16.16        7.18      6.65 o 
  -4   6   8       78.65       70.38      7.70 o 
  -3   6   8       87.98      102.39      6.49 o 
  -2   6   8      336.81      323.91     13.74 o 
  -1   6   8      472.37      438.40     18.68 o 
   0   6   8      432.47      452.70     18.77 o 
   1   6   8     1135.61     1176.30     48.80 o 
   2   6   8      183.63      182.68      8.03 o 
   3   6   8      274.26      255.69     10.65 o 
   4   6   8       34.70       32.84      3.48 o 
   5   6   8      220.35      210.90     10.24 o 
   6   6   8      272.22      286.96     15.47 o 
   7   6   8      277.58      296.76     24.36 o 
   8   6   8       27.37       19.49     10.67 o 
  -5   7   8        2.70       -6.38      6.41 o 
  -4   7   8       34.23       41.12      6.49 o 
  -3   7   8        0.58        3.30      4.95 o 
  -2   7   8      150.36      169.03      8.38 o 
  -1   7   8      892.46      880.17     35.28 o 
   0   7   8     1180.49     1085.73     47.10 o 
   1   7   8     1631.36     1714.22     65.99 o 
   2   7   8     1463.80     1379.02     59.25 o 
   3   7   8     1025.09      981.65     42.18 o 
   4   7   8       11.71       15.48      4.06 o 
   5   7   8        1.99       11.55      4.31 o 
   6   7   8       38.93       30.35      4.83 o 
   7   7   8      136.79      125.10     11.43 o 
  -4   8   8      117.52      131.85     11.54 o 
  -3   8   8       48.05       55.02      6.07 o 
  -2   8   8       10.55        8.98      4.11 o 
  -1   8   8        5.54        8.39      4.32 o 
   0   8   8       69.71       67.18      5.13 o 
   1   8   8      137.24      126.61      7.69 o 
   2   8   8      436.89      450.35     23.71 o 
   3   8   8      183.49      192.64     10.73 o 
   4   8   8       95.52       93.25      6.46 o 
   5   8   8      112.77      121.33      8.04 o 
   6   8   8       26.19       24.97      4.92 o 
  -3   9   8      737.51      784.31     38.78 o 
  -2   9   8      472.99      504.20     23.14 o 
  -1   9   8       75.90       94.82      6.37 o 
   0   9   8       60.36       57.22      5.09 o 
   1   9   8        0.27        1.70      4.07 o 
   2   9   8      301.19      270.44     14.26 o 
   3   9   8      222.33      208.75     11.35 o 
   4   9   8      125.26      123.42      7.82 o 
   5   9   8       33.32       34.24      4.81 o 
  -1  10   8      457.16      465.44     23.67 o 
   0  10   8      311.01      333.79     17.23 o 
   1  10   8      179.15      187.93     19.96 o 
   2  10   8       14.96       17.25      4.11 o 
   3  10   8       64.85       61.68      5.33 o 
   4  10   8       61.69       59.96      5.43 o 
  -1  -4   9       84.06       88.17     13.92 o 
   0  -4   9      152.96      147.56     17.63 o 
   1  -4   9      314.41      321.17     29.93 o 
   2  -4   9      212.09      210.21     23.20 o 
   3  -4   9        2.38        0.46     11.14 o 
   4  -4   9       15.51        3.25     11.60 o 
  -3  -3   9      174.64      201.20     16.07 o 
  -2  -3   9       27.48       32.55      7.55 o 
  -1  -3   9       18.21       27.42      7.05 o 
   0  -3   9       25.46       19.73      6.21 o 
   1  -3   9       53.71       51.62      7.79 o 
   2  -3   9       49.04       30.18      6.01 o 
   3  -3   9        2.67        0.66      6.54 o 
   4  -3   9      274.01      259.91     19.52 o 
   5  -3   9      176.51      166.57     12.16 o 
  -4  -2   9      445.33      473.50     32.65 o 
  -3  -2   9      737.05      775.16     51.68 o 
  -2  -2   9      124.96      135.52     12.53 o 
  -1  -2   9       17.05       25.06      7.33 o 
   0  -2   9        0.54       -4.54     10.48 o 
   1  -2   9       69.75       74.75      9.31 o 
   2  -2   9       54.04       41.60      6.26 o 
   3  -2   9       97.92       93.90      8.46 o 
   4  -2   9      403.48      405.64     26.23 o 
   5  -2   9      292.26      320.52     19.70 o 
   6  -2   9      385.97      389.69     33.88 o 
  -4  -1   9       15.32       20.42      7.99 o 
  -3  -1   9      436.43      435.95     30.35 o 
  -2  -1   9      217.21      214.83     16.57 o 
  -1  -1   9       56.31       69.11      8.18 o 
   0  -1   9       86.56       64.89      7.34 o 
   1  -1   9       89.59      172.16     19.49 o 
   2  -1   9      847.61      823.62     45.58 o 
   3  -1   9      199.19      182.64     10.78 o 
   4  -1   9       22.90       24.68      5.71 o 
   5  -1   9      201.03      220.38     20.99 o 
   6  -1   9      169.91      180.88     12.96 o 
   7  -1   9      690.30      680.76     46.10 o 
  -5   0   9       91.09      104.66     11.62 o 
  -4   0   9      189.90      186.49     17.87 o 
  -3   0   9       51.75       52.97      7.99 o 
  -2   0   9        5.42        7.89      6.56 o 
  -1   0   9      187.31      172.91     13.61 o 
   0   0   9      611.17      607.41     33.93 o 
   1   0   9      222.79      239.84     14.78 o 
   2   0   9       98.37      103.65     11.96 o 
   3   0   9      730.28      736.47     36.06 o 
   4   0   9      137.72      140.80     10.06 o 
   5   0   9       25.11       25.63      5.97 o 
   6   0   9       14.05        4.07      9.71 o 
   7   0   9        2.30        2.22      8.73 o 
  -5   1   9      118.45      159.10     14.25 o 
  -4   1   9       37.13       33.46      8.12 o 
  -3   1   9        1.55       -3.35      6.54 o 
  -2   1   9       46.68       48.25      7.66 o 
  -1   1   9      128.30      136.53      9.69 o 
   0   1   9       21.42       16.55      4.89 o 
   1   1   9       70.05       69.93      7.92 o 
   2   1   9      193.19      182.52      9.10 o 
   3   1   9     1887.28     1849.77    102.00 o 
   4   1   9     2522.33     2565.25    141.43 o 
   5   1   9     1248.10     1391.40     92.26 o 
   6   1   9      475.26      522.76     50.48 o 
   7   1   9      476.52      480.63     33.14 o 
   8   1   9        0.98       -2.68      8.69 o 
  -5   2   9       50.90       48.85      8.65 o 
  -4   2   9       62.55       79.74      9.45 o 
  -3   2   9        0.56        6.85      6.34 o 
  -2   2   9      269.69      254.78     15.62 o 
  -1   2   9      660.11      658.12     29.11 o 
   0   2   9      186.06      198.18     10.13 o 
   1   2   9       63.75       63.65      4.97 o 
   2   2   9       12.97       11.64      3.02 o 
   3   2   9      359.23      377.66     17.07 o 
   4   2   9     1503.87     1487.41     80.78 o 
   5   2   9      600.06      594.19     39.70 o 
   6   2   9      532.25      537.13     36.26 o 
   7   2   9      151.17      142.66     12.78 o 
   8   2   9       24.64       28.69      9.35 o 
  -5   3   9       29.65       38.91      9.05 o 
  -4   3   9       72.22       79.51      9.45 o 
  -3   3   9        0.58        7.21      5.65 o 
  -2   3   9      483.14      514.09     29.19 o 
  -1   3   9      869.39      925.73     44.48 o 
   0   3   9      779.89      742.14     44.41 o 
   1   3   9      886.24      903.00     39.01 o 
   2   3   9     1015.22     1007.99     48.51 o 
   3   3   9      192.31      212.36     10.37 o 
   4   3   9        7.75        8.50      4.22 o 
   5   3   9      159.73      149.63     10.33 o 
   6   3   9      100.30       93.87      7.58 o 
   7   3   9      165.12      147.36     13.12 o 
   8   3   9      355.91      322.84     23.62 o 
  -5   4   9       14.04        5.02      7.13 o 
  -4   4   9        4.88        1.61      6.58 o 
  -3   4   9        1.70        1.67      5.15 o 
  -2   4   9       35.87       40.94      4.88 o 
  -1   4   9      509.53      549.71     39.07 o 
   0   4   9     1658.72     1768.61     84.16 o 
   1   4   9      739.51      737.64     35.65 o 
   2   4   9     1130.85     1162.39     55.33 o 
   3   4   9     1420.99     1428.02     67.88 o 
   4   4   9      872.40      848.51     43.96 o 
   5   4   9      111.31      104.90      6.88 o 
   6   4   9       44.42       48.78      5.26 o 
   7   4   9        3.01       -5.86      7.05 o 
   8   4   9       18.42       12.06      8.20 o 
  -5   5   9      173.04      141.99     18.56 o 
  -4   5   9      481.28      459.18     38.65 o 
  -3   5   9      210.74      232.66     20.63 o 
  -2   5   9      571.11      610.84     27.02 o 
  -1   5   9        9.83       15.81      4.34 o 
   0   5   9       24.78       25.52      3.39 o 
   1   5   9      181.94      168.42      7.77 o 
   2   5   9      565.49      580.05     25.08 o 
   3   5   9     1204.23     1200.92     51.96 o 
   4   5   9      204.97      222.51     10.59 o 
   5   5   9       22.81       20.72      4.36 o 
   6   5   9        0.29        2.52      4.14 o 
   7   5   9       40.53       33.20      7.53 o 
   8   5   9        4.97        2.68      7.66 o 
  -5   6   9      128.29      111.21     12.09 o 
  -4   6   9        7.89       13.62      6.82 o 
  -3   6   9      272.35      261.04     16.72 o 
  -2   6   9     1107.90     1103.28     43.58 o 
  -1   6   9     1240.95     1289.58     50.98 o 
   0   6   9      384.86      396.76     18.24 o 
   1   6   9       33.69       42.25      3.84 o 
   2   6   9       14.13       13.44      4.26 o 
   3   6   9      461.91      425.63     19.11 o 
   4   6   9      315.13      321.09     14.83 o 
   5   6   9        7.84        8.77      3.93 o 
   6   6   9        0.25        1.89      4.38 o 
   7   6   9        3.16        1.05      7.42 o 
  -4   7   9      192.45      181.85     14.10 o 
  -3   7   9      544.54      512.27     26.23 o 
  -2   7   9      648.85      665.20     29.83 o 
  -1   7   9      998.84     1026.06     50.90 o 
   0   7   9      360.46      355.34     17.25 o 
   1   7   9       71.92       72.29      7.77 o 
   2   7   9       21.26       19.69      5.43 o 
   3   7   9      338.11      320.03     16.82 o 
   4   7   9       23.61       26.97      4.80 o 
   5   7   9       69.20       79.15      6.41 o 
   6   7   9        1.99        2.23      5.24 o 
   7   7   9        6.93        3.18      6.80 o 
  -3   8   9      103.14       97.80      7.86 o 
  -2   8   9        5.28        7.53      4.84 o 
  -1   8   9        3.21        2.58      4.63 o 
   0   8   9      124.07      120.15      7.34 o 
   1   8   9      185.44      184.01     14.22 o 
   2   8   9      122.86      118.16      7.69 o 
   3   8   9       35.46       33.08      4.80 o 
   4   8   9       57.31       54.90      5.51 o 
   5   8   9       84.17       81.05      6.46 o 
   6   8   9        1.73        4.49      5.32 o 
  -2   9   9      139.71      147.27      8.63 o 
  -1   9   9       86.49       88.92     11.99 o 
   0   9   9      176.98      152.62      8.57 o 
   1   9   9       77.64       73.38      5.55 o 
   2   9   9       46.94       55.79      5.42 o 
   3   9   9       28.04       26.58      4.68 o 
   4   9   9        9.93       12.11      4.53 o 
   5   9   9       75.14       78.76      9.01 o 
   0  10   9        0.35        4.82      4.96 o 
   1  10   9       14.38       19.21      4.90 o 
   2  10   9       29.84       34.29      4.65 o 
   3  10   9       83.66       95.07      6.88 o 
  -1  -3  10       43.97       47.35      8.69 o 
   0  -3  10       50.81       62.53      9.17 o 
   1  -3  10      362.37      373.92     26.58 o 
   2  -3  10      474.73      458.99     36.43 o 
   3  -3  10      276.76      256.15     27.38 o 
  -2  -2  10        2.98        3.71     13.46 o 
  -1  -2  10       78.52       91.19     10.67 o 
   0  -2  10       82.95       80.77     10.21 o 
   1  -2  10       49.60       47.92      8.32 o 
   2  -2  10      197.52      211.25     16.57 o 
   3  -2  10      358.19      339.19     24.28 o 
   4  -2  10      785.66      766.13     51.02 o 
   5  -2  10      782.88      856.83     56.93 o 
  -3  -1  10       74.83       94.14     10.48 o 
  -2  -1  10       58.89       74.57      9.68 o 
  -1  -1  10      561.20      521.34     35.60 o 
   0  -1  10      695.82      682.67     45.44 o 
   1  -1  10        4.62        7.91      9.74 o 
   2  -1  10       23.63       11.23      7.20 o 
   3  -1  10        2.03       -1.86      7.22 o 
   4  -1  10       24.97       69.44     13.82 o 
   5  -1  10      323.95      366.41     22.13 o 
   6  -1  10      430.68      507.40     45.22 o 
  -4   0  10       79.26       86.76     12.30 o 
  -3   0  10      444.30      440.27     30.68 o 
  -2   0  10       78.74       91.69      9.97 o 
  -1   0  10      167.46      177.45     17.87 o 
   0   0  10      268.85      254.08     18.70 o 
   1   0  10      867.12      866.35     57.09 o 
   2   0  10      367.30      375.72     26.25 o 
   3   0  10      854.45      789.78     44.49 o 
   4   0  10      309.99      333.07     20.17 o 
   5   0  10       12.04        9.18      6.15 o 
   6   0  10       90.14       88.82      9.04 o 
  -4   1  10       88.01       91.01     10.44 o 
  -3   1  10      280.23      293.67     21.65 o 
  -2   1  10      103.00      109.50     10.66 o 
  -1   1  10       45.42       59.73      8.03 o 
   0   1  10      812.89      737.81     48.89 o 
   1   1  10     3010.53     2969.59    190.80 o 
   2   1  10     1631.32     1599.17    103.69 o 
   3   1  10      859.07      783.68     44.49 o 
   4   1  10      581.30      571.53     32.94 o 
   5   1  10       91.43       99.47      8.82 o 
   6   1  10        3.32       -6.03      6.70 o 
   7   1  10       55.38       49.46     11.99 o 
  -4   2  10      385.94      402.80     28.37 o 
  -3   2  10      195.93      214.93     16.72 o 
  -2   2  10      233.30      228.03     17.21 o 
  -1   2  10      196.14      197.36     15.25 o 
   0   2  10        8.91       18.65     14.15 o 
   1   2  10       26.66       37.43      8.39 o 
   2   2  10       54.63       45.82      5.98 o 
   3   2  10       19.43       25.06      7.42 o 
   4   2  10      484.40      511.18     29.63 o 
   5   2  10      239.82      243.25     18.21 o 
   6   2  10       18.27       15.17      8.03 o 
   7   2  10       26.58       18.06      8.36 o 
  -4   3  10      475.46      475.17     32.81 o 
  -3   3  10      164.41      188.22     15.08 o 
  -2   3  10      493.45      465.17     31.65 o 
  -1   3  10     1039.52     1011.28     55.64 o 
   0   3  10      744.81      711.29     39.52 o 
   1   3  10      108.75       97.56      7.98 o 
   2   3  10       41.99       35.66      5.88 o 
   3   3  10        2.60       -1.99      5.18 o 
   4   3  10       27.45       20.75      5.52 o 
   5   3  10      122.67      115.98     10.99 o 
   6   3  10        4.88        1.74      5.93 o 
   7   3  10       81.95       80.99     10.00 o 
  -4   4  10        3.86       10.57      7.58 o 
  -3   4  10      203.42      217.49     16.55 o 
  -2   4  10       54.59       46.59      6.58 o 
  -1   4  10      335.98      350.49     20.61 o 
   0   4  10     1306.59     1213.14     70.69 o 
   1   4  10      636.05      668.45     32.64 o 
   2   4  10       73.22       58.14      5.96 o 
   3   4  10       36.78       33.13      5.65 o 
   4   4  10      128.35      125.93      9.26 o 
   5   4  10       65.90       68.34      9.28 o 
   6   4  10       83.81       91.39      7.85 o 
   7   4  10        9.54        5.12      7.85 o 
  -4   5  10      741.44      774.60     51.67 o 
  -3   5  10      104.04      110.78      9.15 o 
  -2   5  10       23.45       24.57      5.87 o 
  -1   5  10       11.95        8.45      6.21 o 
   0   5  10      278.35      270.61     20.63 o 
   1   5  10      172.21      164.84     10.08 o 
   2   5  10        6.79        1.72      4.21 o 
   3   5  10       16.80       14.78      3.98 o 
   4   5  10      230.09      223.23     12.14 o 
   5   5  10      135.51      131.38      8.38 o 
   6   5  10      123.06      130.14      9.55 o 
   7   5  10       19.20       15.55      7.55 o 
  -4   6  10      107.28      100.73     11.93 o 
  -3   6  10      101.13      103.08     16.83 o 
  -2   6  10      155.42      151.66     11.44 o 
  -1   6  10      192.88      182.88      9.78 o 
   0   6  10       29.40       25.02      4.33 o 
   1   6  10       28.81       18.51      3.74 o 
   2   6  10       17.06       23.27      4.19 o 
   3   6  10        9.53       10.61      3.88 o 
   4   6  10       10.15       11.59      4.47 o 
   5   6  10       33.51       36.27      5.07 o 
   6   6  10      205.07      228.31     14.88 o 
   7   6  10      294.35      278.88     28.77 o 
  -3   7  10      244.71      224.55     15.10 o 
  -2   7  10       22.18       21.97      6.24 o 
  -1   7  10       19.13       16.13      5.83 o 
   0   7  10        1.90        0.84      4.98 o 
   1   7  10      105.47      105.24      6.60 o 
   2   7  10      147.94      142.16      8.97 o 
   3   7  10        7.22       11.08      5.22 o 
   4   7  10        2.30       -3.18      5.02 o 
   5   7  10        3.00        3.25      5.70 o 
   6   7  10      128.39      117.67      9.39 o 
  -2   8  10        5.10        0.14      6.07 o 
  -1   8  10       10.34       13.40      5.74 o 
   0   8  10        5.75        5.72      5.30 o 
   1   8  10       33.26       40.43      5.48 o 
   2   8  10      185.58      191.72     11.17 o 
   3   8  10       83.64       90.11      6.97 o 
   4   8  10       45.91       61.31      8.24 o 
   5   8  10       63.67       75.59      7.55 o 
  -1   9  10       42.75       46.62      6.19 o 
   0   9  10       37.80       53.95      5.95 o 
   1   9  10        4.98        9.30      5.02 o 
   2   9  10       64.97       78.86      6.76 o 
   3   9  10      411.91      400.65     21.77 o 
   4   9  10      517.10      493.26     24.96 o 
   1  -2  11       89.76       83.32     10.00 o 
   2  -2  11      248.74      245.72     18.86 o 
  -1  -1  11      200.47      197.73     16.08 o 
   0  -1  11      323.10      270.05     20.18 o 
   1  -1  11       30.48       40.68      8.03 o 
   2  -1  11        5.29        6.25      7.71 o 
   3  -1  11       61.07       66.16     10.44 o 
   4  -1  11       64.40      111.65     18.56 o 
  -2   0  11      197.09      216.72     33.64 o 
  -1   0  11      224.08      220.87     24.59 o 
   0   0  11      419.24      475.03     32.65 o 
   1   0  11      524.41      479.10     32.81 o 
   2   0  11       38.15       28.46      7.71 o 
   3   0  11        3.69       11.00      7.85 o 
   4   0  11       11.93        8.58      7.87 o 
   5   0  11        2.48        2.06      8.18 o 
  -3   1  11       28.32       24.76      8.51 o 
  -2   1  11      286.89      295.16     21.82 o 
  -1   1  11      177.82      193.68     15.74 o 
   0   1  11      276.58      264.67     19.68 o 
   1   1  11     1099.58     1013.68     80.51 o 
   2   1  11      196.63      179.60     14.77 o 
   3   1  11       74.14       68.67      9.19 o 
   4   1  11       14.00       19.84      7.71 o 
   5   1  11        4.39        5.97      7.53 o 
   6   1  11       79.42       78.66     10.50 o 
  -3   2  11      164.81      192.99     15.89 o 
  -2   2  11       49.71       76.05     10.44 o 
  -1   2  11       43.23       48.66      8.58 o 
   0   2  11       77.83       77.40      8.84 o 
   1   2  11      100.78       98.23     10.17 o 
   2   2  11       12.55       16.24      7.22 o 
   3   2  11        0.51        2.23      7.20 o 
   4   2  11       98.44      108.02     10.66 o 
   5   2  11       48.18       60.71      9.52 o 
   6   2  11       76.83       82.56     17.17 o 
  -3   3  11      150.89      176.21     14.91 o 
  -2   3  11      127.25      151.72     13.11 o 
  -1   3  11       35.54       31.07      7.00 o 
   0   3  11       26.89       16.81      7.05 o 
   1   3  11        7.95        7.97      6.72 o 
   2   3  11       42.10       34.42      9.28 o 
   3   3  11       15.97       16.90      7.05 o 
   4   3  11       32.32       29.73      7.71 o 
   5   3  11       78.19       72.28      9.19 o 
   6   3  11       79.76       80.05     11.83 o 
  -3   4  11      255.39      246.65     18.85 o 
  -2   4  11      135.69      140.44     12.13 o 
  -1   4  11        9.08       15.24      6.34 o 
   0   4  11       10.62        7.27      5.56 o 
   1   4  11        5.01       13.61      5.91 o 
   2   4  11      322.27      331.46     19.76 o 
   3   4  11      372.82      358.78     33.18 o 
   4   4  11       36.98       52.64     10.21 o 
   5   4  11       29.71       12.71      5.88 o 
   6   4  11       35.05       27.08      6.39 o 
  -3   5  11       17.53       20.36      7.33 o 
  -2   5  11       31.75       20.33      7.02 o 
  -1   5  11        6.50        1.71      5.54 o 
   0   5  11       23.66       33.17      5.97 o 
   1   5  11       60.95       60.58      6.67 o 
   2   5  11      341.02      320.54     19.02 o 
   3   5  11      295.22      286.38     15.14 o 
   4   5  11      289.60      284.81     17.68 o 
   5   5  11      174.14      185.05     12.14 o 
   6   5  11       37.06       57.86      7.03 o 
  -3   6  11        4.31       12.76      8.79 o 
  -2   6  11       21.70       22.52      7.29 o 
  -1   6  11       16.54       10.51      8.24 o 
   0   6  11        9.73        5.99      4.82 o 
   1   6  11        1.03        0.82      4.47 o 
   2   6  11        2.97        7.31      4.63 o 
   3   6  11      171.46      171.35      9.86 o 
   4   6  11      296.70      293.73     16.14 o 
   5   6  11      431.39      443.58     32.80 o 
   6   6  11      239.10      273.29     20.97 o 
  -2   7  11       25.16       22.96      6.76 o 
  -1   7  11      238.73      248.22     16.25 o 
   0   7  11      141.56      147.86     12.62 o 
   1   7  11      241.17      236.38     17.22 o 
   2   7  11      103.44      110.93      9.04 o 
   3   7  11       29.21       22.06      5.75 o 
   4   7  11      144.87      142.75     10.55 o 
   5   7  11       59.81       61.29      7.43 o 
  -1   8  11      146.09      141.25     16.01 o 
   0   8  11      325.33      317.53     19.60 o 
   1   8  11      165.25      167.57     10.50 o 
   2   8  11      245.48      248.63     15.25 o 
   3   8  11      128.44      141.79     10.55 o 
   4   8  11        2.97        2.64      8.28 o 
   0   0  12        3.42       20.42      8.53 o 
   1   0  12       14.69       21.36      8.51 o 
   2   0  12       14.82       25.59      8.65 o 
   3   0  12       23.08       21.95      8.51 o 
  -1   1  12        2.18       32.69     13.22 o 
   0   1  12      154.39      165.67     17.17 o 
   1   1  12       16.32       31.46      8.51 o 
   2   1  12        7.78       11.10      7.85 o 
   3   1  12      292.87      282.96     21.16 o 
   4   1  12      310.12      307.70     22.97 o 
  -1   2  12        0.43       -2.05      8.32 o 
   0   2  12        4.12       15.22      7.85 o 
   1   2  12       84.11      107.18     10.83 o 
   2   2  12      261.20      282.37     21.00 o 
   3   2  12      176.97      169.38     14.60 o 
   4   2  12      508.78      522.12     35.93 o 
   5   2  12      158.19      168.91     15.09 o 
  -2   3  12      114.68      144.64     13.40 o 
  -1   3  12      124.33      140.12     12.78 o 
   0   3  12      124.07      138.09     12.46 o 
   1   3  12        7.66       13.47      7.38 o 
   2   3  12       31.46       27.15      7.87 o 
   3   3  12       17.28       12.45      7.53 o 
   4   3  12      178.10      166.92     15.08 o 
   5   3  12      380.14      356.89     25.59 o 
  -2   4  12        1.39       13.70      7.91 o 
  -1   4  12      168.72      193.22     15.58 o 
   0   4  12      363.29      374.11     51.74 o 
   1   4  12      419.59      398.37     39.44 o 
   2   4  12      363.51      374.64     31.79 o 
   3   4  12       78.98       75.92      9.35 o 
   4   4  12        4.74        0.00      7.55 o 
   5   4  12      227.50      202.17     16.24 o 
  -2   5  12        4.43       11.60     12.06 o 
  -1   5  12      132.60      131.05     11.64 o 
   0   5  12      230.47      250.71     18.69 o 
   1   5  12      176.67      176.99     14.27 o 
   2   5  12      128.25      120.60     11.14 o 
   3   5  12      238.01      246.85     22.51 o 
   4   5  12      144.35      143.06     12.83 o 
   5   5  12       31.98       27.71      6.31 o 
  -1   6  12       84.29       74.51     17.63 o 
   0   6  12        4.78        9.96      7.85 o 
   1   6  12      274.23      237.24     31.03 o 
   2   6  12      211.11      171.94     12.14 o 
   3   6  12      223.43      180.86     14.93 o 
   4   6  12      311.10      273.64     20.64 o 
   5   6  12      161.81      143.94     12.78 o 
   0   7  12       46.47       52.15      7.56 o 
   1   7  12        3.32        9.40      6.47 o 
   2   7  12        6.75        2.58     11.42 o 
   3   7  12       26.38       13.72      6.61 o 
   4   7  12       67.88       59.48     11.36 o 
   1   3  13       35.90       32.02      8.32 o 
   2   3  13      346.23      307.48     22.64 o 
   1   4  13      101.90      104.96     11.14 o 
   2   4  13       87.56       83.94     10.00 o 
   3   4  13        7.84       11.40     10.44 o 
   1   5  13      135.60      143.53     12.78 o 
   2   5  13       28.30       31.81      8.20 o 
                                                 
